# Supplementary material for: Enhancer of zeste homolog 1/2 dual inhibitor valemetostat outperforms enhancer of zeste homolog 2-selective inhibitors in reactivating latent HIV-1 reservoirs ex vivo
Source: Front Microbiol. 2025 Apr 10;16:1581330. doi: 10.3389/fmicb.2025.1581330 (PMC12020917; doi:10.3389/fmicb.2025.1581330)
Supplement: Supplementary file 2 [file Data_Sheet_2.xlsx]

## Sheet: Supplementary Table 1
Supplementary Table 1. List of genes whose expression levels changed by ±3-fold in valemetostat, GSK126, and E7438 compared to controls
ID	Control (log2)	valemetostat (log2)	GSK126 (log2)	E7438 (log2)	Fold Change Control vs valemetostat	Fold Change Control vs GSK126	Fold Change Control vs E7438	Gene Symbol	Description	Group
TC1700010447.hg.1	14.39	9.68	11.92	9.5	26.11	5.53	29.67	CCL5	chemokine (C-C motif) ligand 5	Coding
TC0600008697.hg.1	13.65	9.97	10.89	8.96	12.82	6.77	25.84	NT5E	5-nucleotidase, ecto (CD73)	Multiple_Complex
TC1100009514.hg.1	12.02	7.93	8.46	7.62	17.03	11.78	21.16	TMEM45B	transmembrane protein 45B	Multiple_Complex
TC0100012469.hg.1	7.6	3.51	3.45	3.32	17.03	17.63	19.32	MXRA8	matrix-remodelling associated 8	Multiple_Complex
TC2000009971.hg.1	10.73	6.7	8.27	6.61	16.34	5.51	17.42	SIRPG	signal-regulatory protein gamma	Multiple_Complex
TC1100012471.hg.1	12.56	8	10.54	8.45	23.59	4.06	17.25	AMICA1	adhesion molecule, interacts with CXADR antigen 1	Multiple_Complex
TC0100008797.hg.1	13.27	8.14	9.78	9.28	35.08	11.26	15.93	AK5	adenylate kinase 5	Multiple_Complex
TC0900006560.hg.1	8.73	4.95	5.68	4.76	13.76	8.34	15.67	PDCD1LG2	programmed cell death 1 ligand 2	Multiple_Complex
TC1200010490.hg.1	13.58	8.17	11.39	9.71	42.49	4.55	14.67	NELL2	neural EGFL like 2	Multiple_Complex
TC0500007413.hg.1	12.69	9.28	9.84	8.86	10.64	7.18	14.15	GZMA	granzyme A	Multiple_Complex
TC0200010577.hg.1	9.04	5	7.01	5.22	16.53	4.08	14.12	ADAM23	ADAM metallopeptidase domain 23	Multiple_Complex
TC0300010350.hg.1	7.66	4.31	3.77	3.96	10.18	14.86	12.99	WNT7A	wingless-type MMTV integration site family, member 7A	Multiple_Complex
TC2000007005.hg.1	10.56	7.54	7.24	6.87	8.09	10	12.9	CST7	cystatin F (leukocystatin)	Coding
TC1900006827.hg.1	8.52	5.46	6.19	4.83	8.34	5.04	12.89	ADGRE1	adhesion G protein-coupled receptor E1	Multiple_Complex
TC0300007161.hg.1	9.72	6.47	6.85	6.1	9.53	7.29	12.27	VIPR1	vasoactive intestinal peptide receptor 1	Multiple_Complex
TC0100016794.hg.1	12.41	9.99	10.03	8.8	5.33	5.2	12.16	B3GALT2	UDP-Gal:betaGlcNAc beta 1,3-galactosyltransferase 2	Coding
TC0300010913.hg.1	11.76	8.91	8.73	8.27	7.22	8.17	11.26	CDCP1	CUB domain containing protein 1	Multiple_Complex
TC1900011150.hg.1	14.09	10.21	11.24	10.63	14.76	7.21	11.01	NOSIP	nitric oxide synthase interacting protein	Multiple_Complex
TC1400010749.hg.1	9.95	5.97	6.52	6.5	15.83	10.77	10.97	LINC01599	long intergenic non-protein coding RNA 1599	Multiple_Complex
TC0300009459.hg.1	10.6	6.54	7.64	7.23	16.62	7.78	10.3	GPR160	G protein-coupled receptor 160	Multiple_Complex
TC0300006985.hg.1	14.24	10.56	10.82	10.91	12.79	10.68	10.05	CCR4	chemokine (C-C motif) receptor 4	Coding
TC0X00009493.hg.1	8.85	5.09	5.59	5.53	13.49	9.56	9.98	EFHC2	EF-hand domain (C-terminal) containing 2	Multiple_Complex
TC0200006757.hg.1	11.81	8.67	9.06	8.52	8.83	6.73	9.83	TRIB2	tribbles pseudokinase 2	Multiple_Complex
TC1400010704.hg.1	12.2	8.95	9.82	9.08	9.55	5.2	8.73	CRIP1	cysteine-rich protein 1 (intestinal)	Multiple_Complex
TC0100016296.hg.1	8.15	4.83	5.56	5.07	9.97	6.03	8.46	GPA33	glycoprotein A33 (transmembrane)	Multiple_Complex
TC0X00010734.hg.1	8.03	4.46	5.93	4.95	11.83	4.28	8.46	TENM1	teneurin transmembrane protein 1	Multiple_Complex
TC2200007407.hg.1	7.38	4.67	5.27	4.31	6.55	4.32	8.45	CACNA1I	calcium channel, voltage-dependent, T type, alpha 1I subunit	Multiple_Complex
TC0200016753.hg.1	9.25	5.05	6.95	6.23	18.4	4.93	8.08	CCDC141	coiled-coil domain containing 141	Multiple_Complex
TC0100013003.hg.1	7.87	5.6	5.51	4.91	4.8	5.11	7.78	AGMAT	agmatinase	Coding
TC0300006968.hg.1	11.02	8.35	9.39	8.06	6.34	3.09	7.75	CMTM7	CKLF-like MARVEL transmembrane domain containing 7	Multiple_Complex
TC1900011915.hg.1	12.8	10.01	10.92	9.84	6.9	3.66	7.75	ZNF737	zinc finger protein 737	Multiple_Complex
TC0900008337.hg.1	7.64	5.28	5.28	4.71	5.15	5.15	7.62	ZNF462	zinc finger protein 462	Multiple_Complex
TC1700008852.hg.1	10.08	7.77	7.82	7.16	4.96	4.8	7.58	CD300A	CD300a molecule	Multiple_Complex
TC0300007470.hg.1	10.74	7.65	8.69	7.83	8.53	4.15	7.52	PPM1M	protein phosphatase, Mg2+/Mn2+ dependent, 1M	Multiple_Complex
TC0100016137.hg.1	11.3	8.59	8.55	8.42	6.57	6.73	7.39	CD84	CD84 molecule	Multiple_Complex
TC1300007977.hg.1	6.23	3.34	3.57	3.39	7.45	6.33	7.18	MYO16	myosin XVI	Multiple_Complex
TC1800006915.hg.1	6.58	3.84	4.01	3.74	6.68	5.94	7.17	HRH4	histamine receptor H4	Coding
TC0100017110.hg.1	14.45	9.96	12.62	11.64	22.52	3.56	7	FCMR	Fc fragment of IgM receptor	Multiple_Complex
TC0200016752.hg.1	9.92	6.6	7.31	7.13	9.99	6.11	6.94	TTN	titin	Multiple_Complex
TC0200008268.hg.1	5.93	3.07	3.26	3.14	7.28	6.36	6.93	GNLY	granulysin	Multiple_Complex
TC0300007251.hg.1	8.36	5.69	5.95	5.57	6.35	5.28	6.87	CXCR6	chemokine (C-X-C motif) receptor 6	Multiple_Complex
TC1800008387.hg.1	7.07	4.64	5.28	4.33	5.39	3.46	6.65	DSC1	desmocollin 1	Coding
TC1200008133.hg.1	6.8	4.53	4.36	4.07	4.82	5.41	6.61	LYZ	lysozyme	Multiple_Complex
TC1300009598.hg.1	13.37	9.26	11.64	10.7	17.32	3.32	6.38	GPR183	G protein-coupled receptor 183	Coding
TC0400011994.hg.1	10.18	7.5	6.27	7.52	6.4	14.97	6.3	INPP4B	inositol polyphosphate-4-phosphatase type II B	Multiple_Complex
TC1100006911.hg.1	6.3	4.05	3.75	3.72	4.74	5.85	5.94	SPON1	spondin 1, extracellular matrix protein	Multiple_Complex
TC1300010000.hg.1	11.11	8.08	9.32	8.55	8.19	3.47	5.91	TNFSF13B	tumor necrosis factor (ligand) superfamily, member 13b	Multiple_Complex
TC0600007598.hg.1	12.58	10.25	10.67	10.05	5.01	3.75	5.74	AIF1	allograft inflammatory factor 1	Multiple_Complex
TC1300009597.hg.1	12.26	10.04	10.47	9.75	4.63	3.46	5.68	GPR18	G protein-coupled receptor 18	Coding
TC1900007947.hg.1	9.05	6.94	7.22	6.6	4.31	3.54	5.45	ZNF382	zinc finger protein 382	Multiple_Complex
TC0700011977.hg.1	7.35	5.36	5.04	4.91	3.98	4.97	5.42	GAL3ST4	galactose-3-O-sulfotransferase 4	Multiple_Complex
TC1600008973.hg.1	8.54	5.43	6.49	6.1	8.62	4.14	5.41	FBXL16	F-box and leucine-rich repeat protein 16	Multiple_Complex
TC1900011929.hg.1	10.75	7.62	8.61	8.31	8.72	4.4	5.4	IGFLR1	IGF like family receptor 1	Multiple_Complex
TC0200010545.hg.1	7.76	5.52	4.41	5.36	4.72	10.2	5.3	NRP2	neuropilin 2	Multiple_Complex
TC0600007377.hg.1	8.01	5.1	5.86	5.62	7.51	4.42	5.24	HIST1H2BM	histone cluster 1, H2bm	Coding
TC1100011180.hg.1	9.99	7.92	8.28	7.6	4.2	3.26	5.22	RASGRP2	RAS guanyl releasing protein 2 (calcium and DAG-regulated)	Multiple_Complex
TC0700009675.hg.1	7.72	5.22	6	5.35	5.66	3.29	5.17	GIMAP8	GTPase, IMAP family member 8	Multiple_Complex
TC0100010923.hg.1	6.2	4.18	4.44	3.84	4.06	3.41	5.15	PRG4	proteoglycan 4	Multiple_Complex
TC1700009619.hg.1	7	4.36	5.13	4.66	6.22	3.65	5.05	DLG4	discs, large homolog 4 (Drosophila)	Multiple_Complex
TC2000008267.hg.1	9.1	7.18	7.31	6.8	3.78	3.45	4.93	RASSF2	Ras association (RalGDS/AF-6) domain family member 2	Multiple_Complex
TC0400012453.hg.1	6.37	3.68	4.68	4.08	6.45	3.24	4.9	FBXO8	Transcript Identified by AceView, Entrez Gene ID(s) 26269	Unassigned
TC1200006771.hg.1	15.08	12.44	13.46	12.79	6.24	3.07	4.88	CLEC2D	C-type lectin domain family 2, member D	Multiple_Complex
TC0100010341.hg.1	6.09	3.46	4.07	3.85	6.21	4.07	4.72	FCER1G	Fc fragment of IgE, high affinity I, receptor for; gamma polypeptide	Multiple_Complex
TC1100008041.hg.1	11.22	8.44	9.55	9.01	6.86	3.18	4.61	CTSW	cathepsin W	Multiple_Complex
TC0200009994.hg.1	6.03	4.44	4.41	3.9	3.01	3.06	4.37	CDCA7	cell division cycle associated 7	Multiple_Complex
TC1200010764.hg.1	5.9	4.29	3.93	3.78	3.06	3.92	4.36	KRT73	keratin 73, type II	Multiple_Complex
TC0900011388.hg.1	10.3	7.96	8.57	8.19	5.08	3.31	4.31	PHF19	PHD finger protein 19	Multiple_Complex
TC1700010618.hg.1	8.19	6.42	6.52	6.1	3.41	3.17	4.26	TOP2A	topoisomerase (DNA) II alpha	Multiple_Complex
TC0300009843.hg.1	7.52	4.98	5.23	5.44	5.8	4.87	4.22	TP63	tumor protein p63	Multiple_Complex
TC1200012583.hg.1	13.94	11.68	12.1	11.88	4.81	3.59	4.19	CD27	CD27 molecule	Multiple_Complex
TC0100016360.hg.1	9.21	6.24	7.47	7.17	7.85	3.34	4.11	SELL	Memczak2013 ALT_ACCEPTOR, ALT_DONOR, coding, INTERNAL, intronic best transcript NM_000655	NonCoding
TC0X00007149.hg.1	14.82	12.86	13.12	12.8	3.89	3.24	4.07	TIMP1	TIMP metallopeptidase inhibitor 1	Multiple_Complex
TC0200011990.hg.1	12.24	10.53	10.37	10.22	3.26	3.66	4.05	PTRHD1	peptidyl-tRNA hydrolase domain containing 1	Multiple_Complex
TSUnmapped00000088.hg.1	10.86	8.97	9.23	8.87	3.69	3.08	3.98	DUSP16	dual specificity phosphatase 16	Coding
TC0100015265.hg.1	12.83	10.59	10.85	10.85	4.71	3.93	3.92	DENND2D	DENN/MADD domain containing 2D	Multiple_Complex
TC1200009972.hg.1	6.81	4.51	4.38	4.92	4.93	5.39	3.69	GPR19	G protein-coupled receptor 19	Multiple_Complex
TC0700007198.hg.1	7.32	4.13	5.66	5.46	9.1	3.15	3.63	ANLN	anillin actin binding protein	Multiple_Complex
TC0400007713.hg.1	8.54	6.25	6.83	6.68	4.88	3.28	3.63	STAP1	signal transducing adaptor family member 1	Coding
TC0600014111.hg.1	9.75	7.63	7.75	7.91	4.34	4	3.59	SYNGAP1; MIR5004	synaptic Ras GTPase activating protein 1; microRNA 5004	Multiple_Complex
TC0200012639.hg.1	5.93	3.5	3.77	4.1	5.39	4.47	3.57	CLHC1	clathrin heavy chain linker domain containing 1	Multiple_Complex
TC1100011050.hg.1	8	6.23	6.18	6.17	3.42	3.52	3.55	FADS1; MIR1908	fatty acid desaturase 1; microRNA 1908	Multiple_Complex
TC1200010967.hg.1	12.64	10.29	10.68	10.85	5.12	3.89	3.48	ARHGAP9	Rho GTPase activating protein 9	Multiple_Complex
TC1500008796.hg.1	9.69	8.03	8.01	7.89	3.15	3.19	3.48	HERC2	HECT and RLD domain containing E3 ubiquitin protein ligase 2	Multiple_Complex
TC1900009603.hg.1	7.13	5.51	5.4	5.36	3.08	3.32	3.41	OLFM2	olfactomedin 2	Multiple_Complex
TC1100012119.hg.1	9.21	7.02	6.91	7.48	4.54	4.91	3.31	BIRC3	Memczak2013 ANTISENSE, CDS, coding, INTERNAL best transcript NM_182962	NonCoding
TC0600007748.hg.1	11.17	9.3	9.57	9.45	3.66	3.03	3.3	HMGA1	high mobility group AT-hook 1	Multiple_Complex
TC1900011926.hg.1	11.8	9.33	10.18	10.12	5.55	3.08	3.21	ZNF91	zinc finger protein 91	Multiple_Complex
TC0X00008900.hg.1	9.25	7.53	7.2	7.57	3.29	4.13	3.2	CRLF2	cytokine receptor-like factor 2	Multiple_Complex
TC0Y00006873.hg.1	8.75	7.04	6.72	7.07	3.27	4.09	3.19	CRLF2	cytokine receptor-like factor 2	Multiple_Complex
TC0200010518.hg.1	5.95	7.97	8.27	7.54	-4.04	-5	-3.01	ABI2	abl-interactor 2	Multiple_Complex
TC1100008899.hg.1	4.2	5.89	5.92	5.8	-3.23	-3.29	-3.03	CEP126	centrosomal protein 126kDa	Coding
TC0X00011102.hg.1	5.8	7.87	7.46	7.43	-4.2	-3.17	-3.11	CD99L2	CD99 molecule-like 2	Multiple_Complex
TC0400008813.hg.1	7.09	9.38	9.23	8.85	-4.87	-4.39	-3.37	MGST2	microsomal glutathione S-transferase 2	Multiple_Complex
TC0600008486.hg.1	7.7	9.61	9.32	9.49	-3.77	-3.09	-3.47	OGFRL1	opioid growth factor receptor-like 1	Multiple_Complex
TC0100008308.hg.1	5.05	7.21	6.74	6.85	-4.47	-3.23	-3.48	ZFYVE9	zinc finger, FYVE domain containing 9	Multiple_Complex
TC0500012023.hg.1	6.1	8.35	8.1	7.92	-4.75	-3.99	-3.53	KIF3A	kinesin family member 3A	Multiple_Complex
TC1100006546.hg.1	5.94	7.77	8.16	7.81	-3.54	-4.64	-3.64	TNNT3	troponin T type 3 (skeletal, fast)	Multiple_Complex
TC0300009035.hg.1	6.21	7.81	7.88	8.11	-3.03	-3.19	-3.72	TRPC1	transient receptor potential cation channel, subfamily C, member 1	Multiple_Complex
TC0X00007134.hg.1	9.41	11.25	11.14	11.37	-3.6	-3.31	-3.89	USP11	ubiquitin specific peptidase 11	Multiple_Complex
TC0800011533.hg.1	3.91	5.63	5.88	5.88	-3.28	-3.89	-3.9	TRPS1	Transcript Identified by AceView, Entrez Gene ID(s) 7227	Unassigned
TC0700008265.hg.1	4.93	7.06	6.56	6.9	-4.36	-3.09	-3.92	ADAM22	ADAM metallopeptidase domain 22	Multiple_Complex
TC0100018528.hg.1	7.14	9.18	9.17	9.12	-4.13	-4.1	-3.94	CREG1	cellular repressor of E1A-stimulated genes 1	Multiple_Complex
TC1100007884.hg.1	10.68	13.2	12.35	12.66	-5.75	-3.19	-3.96	SLC3A2	solute carrier family 3 (amino acid transporter heavy chain), member 2	Multiple_Complex
TC0900007667.hg.1	11.53	14.08	13.81	13.52	-5.86	-4.84	-3.97	PSAT1	phosphoserine aminotransferase 1	Multiple_Complex
TC0500013232.hg.1	10.29	12.54	12.02	12.36	-4.74	-3.31	-4.19	SMAD5	SMAD family member 5	Multiple_Complex
TC0600009683.hg.1	6.89	9.53	8.97	8.99	-6.24	-4.24	-4.28	AIG1	androgen-induced 1	Multiple_Complex
TC0400008041.hg.1	5.58	8.03	7.33	7.71	-5.47	-3.38	-4.37	PTPN13	protein tyrosine phosphatase, non-receptor type 13 (APO-1/CD95 (Fas)-associated phosphatase)	Multiple_Complex
TC0500011208.hg.1	6.64	9.5	8.57	8.78	-7.26	-3.8	-4.4	WDR41	WD repeat domain 41	Multiple_Complex
TC0800008032.hg.1	6.92	9.59	8.72	9.06	-6.37	-3.49	-4.41	ZC2HC1A	zinc finger, C2HC-type containing 1A	Multiple_Complex
TC0500013328.hg.1	6.53	9.27	8.46	8.7	-6.67	-3.81	-4.51	FAM169A	family with sequence similarity 169, member A	Multiple_Complex
TC1200009981.hg.1	6.43	8.08	8.13	8.64	-3.13	-3.25	-4.63	HEBP1	heme binding protein 1	Multiple_Complex
TC0600012379.hg.1	4.7	7	6.39	6.94	-4.91	-3.23	-4.7	ELOVL4	ELOVL fatty acid elongase 4	Multiple_Complex
TC1700011181.hg.1	6.02	9.23	7.95	8.27	-9.27	-3.8	-4.75	MMD	monocyte to macrophage differentiation-associated	Multiple_Complex
TC0100006725.hg.1	5.2	8.04	7.2	7.46	-7.13	-3.99	-4.78	PER3	period circadian clock 3	Multiple_Complex
TC1100007771.hg.1	3.7	5.69	5.69	6.02	-3.96	-3.95	-4.98	MS4A1	membrane-spanning 4-domains, subfamily A, member 1	Multiple_Complex
TC1700010426.hg.1	7.53	10.25	9.72	9.88	-6.6	-4.58	-5.1	SLFN13	schlafen family member 13	Multiple_Complex
TC0400008106.hg.1	6.61	8.29	8.66	9	-3.2	-4.14	-5.24	HERC5	HECT and RLD domain containing E3 ubiquitin protein ligase 5	Multiple_Complex
TC0900008318.hg.1	6.61	8.92	8.54	9.06	-4.98	-3.82	-5.47	TMEM38B	transmembrane protein 38B	Multiple_Complex
TC1200011846.hg.1	5.4	8.38	7.61	7.86	-7.88	-4.63	-5.52	CORO1C	coronin, actin binding protein, 1C	Multiple_Complex
TC0900012291.hg.1	8.09	11.33	9.83	10.56	-9.48	-3.34	-5.57	NPDC1	neural proliferation, differentiation and control, 1	Multiple_Complex
TC0300008324.hg.1	3.49	5.96	5.23	6.03	-5.5	-3.33	-5.78	PHLDB2; PLCXD2	pleckstrin homology-like domain, family B, member 2; phosphatidylinositol-specific phospholipase C, X domain containing 2	Multiple_Complex
TC0500008229.hg.1	5.11	8.44	7.66	7.69	-10.09	-5.85	-5.98	PAM	peptidylglycine alpha-amidating monooxygenase	Multiple_Complex
TC1200007822.hg.1	5.28	9.09	7.01	7.88	-13.99	-3.31	-6.08	IKZF4	IKAROS family zinc finger 4	Multiple_Complex
TC0100010648.hg.1	10.8	12.97	12.57	13.41	-4.52	-3.43	-6.14	PRDX6	peroxiredoxin 6	Multiple_Complex
TC1000007895.hg.1	3.72	6.69	5.49	6.37	-7.85	-3.4	-6.27	TSPAN15	tetraspanin 15	Multiple_Complex
TC0100013999.hg.1	4.37	7.3	5.97	7.02	-7.63	-3.03	-6.28	ZSWIM5	zinc finger, SWIM-type containing 5	Multiple_Complex
TC1100009521.hg.1	8.45	11.05	10.16	11.12	-6.09	-3.28	-6.35	APLP2	amyloid beta (A4) precursor-like protein 2	Multiple_Complex
TC0300008242.hg.1	4.68	7.77	7.09	7.41	-8.55	-5.31	-6.64	ALCAM	activated leukocyte cell adhesion molecule	Multiple_Complex
TC0800008120.hg.1	3.6	5.87	6.32	6.35	-4.83	-6.57	-6.72	LRRCC1	leucine rich repeat and coiled-coil centrosomal protein 1	Multiple_Complex
TC0600009143.hg.1	5.96	9.56	7.57	8.71	-12.13	-3.05	-6.73	SLC16A10	solute carrier family 16 (aromatic amino acid transporter), member 10	Multiple_Complex
TC0600013147.hg.1	5.03	7.77	7.75	7.81	-6.69	-6.57	-6.89	ARHGAP18	Rho GTPase activating protein 18	Multiple_Complex
TC0200011720.hg.1	8.8	11.9	11.41	11.64	-8.61	-6.1	-7.17	ODC1; SNORA80B	ornithine decarboxylase 1; small nucleolar RNA, H/ACA box 80B	Multiple_Complex
TC0100015194.hg.1	4.29	9	6.14	7.17	-26.2	-3.61	-7.34	SORT1	sortilin 1	Multiple_Complex
TC0100009621.hg.1	5.87	8.6	8.4	8.75	-6.65	-5.77	-7.36	PHGDH	phosphoglycerate dehydrogenase	Multiple_Complex
TC0500011448.hg.1	7.9	10.8	10.95	10.81	-7.47	-8.27	-7.49	ARRDC3	arrestin domain containing 3	Multiple_Complex
TC1200011711.hg.1	9.1	12.45	10.81	12.02	-10.19	-3.29	-7.57	GNPTAB	N-acetylglucosamine-1-phosphate transferase, alpha and beta subunits	Multiple_Complex
TC0600008764.hg.1	5.46	8.39	7.24	8.39	-7.64	-3.44	-7.63	ANKRD6	ankyrin repeat domain 6	Multiple_Complex
TC1200010407.hg.1	5.77	8.75	7.64	8.77	-7.91	-3.67	-8.04	KIF21A	kinesin family member 21A	Multiple_Complex
TC1100010077.hg.1	6.86	10.45	9.02	9.91	-12.01	-4.48	-8.26	SBF2	SET binding factor 2	Multiple_Complex
TC0300013555.hg.1	5.78	9.59	7.88	8.86	-14.1	-4.29	-8.5	MB21D2	Mab-21 domain containing 2	Coding
TC0300011119.hg.1	4.62	8.51	6.7	7.77	-14.84	-4.24	-8.85	C3orf18	chromosome 3 open reading frame 18	Multiple_Complex
TC0300012728.hg.1	7.12	10.02	10.04	10.28	-7.43	-7.57	-8.91	PLSCR1	phospholipid scramblase 1	Multiple_Complex
TC0600010235.hg.1	7.84	11.7	9.94	11.08	-14.53	-4.27	-9.46	MLLT4	myeloid/lymphoid or mixed-lineage leukemia; translocated to, 4	Multiple_Complex
TC1200010145.hg.1	4.19	8.46	6.7	7.45	-19.25	-5.72	-9.57	BCAT1	branched chain amino-acid transaminase 1, cytosolic	Multiple_Complex
TC0100008816.hg.1	6.7	10.12	8.92	10	-10.7	-4.64	-9.82	IFI44	interferon-induced protein 44	Multiple_Complex
TC2000006736.hg.1	4.64	8.1	6.25	7.94	-11	-3.05	-9.83	SPTLC3	serine palmitoyltransferase, long chain base subunit 3	Multiple_Complex
TC0200011624.hg.1	5.47	9.22	7.64	8.77	-13.55	-4.52	-9.9	CMPK2	cytidine monophosphate (UMP-CMP) kinase 2, mitochondrial	Multiple_Complex
TC0600009439.hg.1	6.49	9.97	8.35	9.83	-11.14	-3.63	-10.09	TMEM200A	transmembrane protein 200A	Coding
TC1500007814.hg.1	4.8	8.18	7.32	8.16	-10.42	-5.71	-10.27	NEO1	neogenin 1	Multiple_Complex
TC0800008179.hg.1	6.85	9.74	9.01	10.24	-7.39	-4.45	-10.51	RIPK2	receptor-interacting serine-threonine kinase 2	Multiple_Complex
TC1200006787.hg.1	4.73	8.39	6.72	8.16	-12.65	-3.96	-10.77	GABARAPL1	GABA(A) receptor-associated protein like 1	Multiple_Complex
TC1200008474.hg.1	8.47	12.87	10.27	11.92	-21.18	-3.49	-10.89	SOCS2	suppressor of cytokine signaling 2	Coding
TC0400007913.hg.1	5.86	9.26	7.94	9.34	-10.55	-4.23	-11.09	SEPT11	septin 11	Multiple_Complex
TC1000008400.hg.1	4.42	7.09	6.95	7.99	-6.34	-5.75	-11.81	IFIT1	interferon-induced protein with tetratricopeptide repeats 1	Coding
TC0100013293.hg.1	10.06	13.23	12.93	13.63	-9.02	-7.3	-11.85	ID3	inhibitor of DNA binding 3, dominant negative helix-loop-helix protein	Multiple_Complex
TC0200016651.hg.1	5.87	10.18	7.99	9.54	-19.84	-4.34	-12.76	CYP1B1	cytochrome P450, family 1, subfamily B, polypeptide 1	Multiple_Complex
TC0100011064.hg.1	6.09	10.23	9.41	9.83	-17.6	-9.95	-13.37	CFH	complement factor H	Multiple_Complex
TC1400007165.hg.1	10.61	14.47	13.35	14.43	-14.51	-6.65	-14.06	PTGER2	prostaglandin E receptor 2	Coding
TC1000012428.hg.1	4.83	9.77	7.89	8.82	-30.63	-8.32	-15.86	AKR1C3	aldo-keto reductase family 1, member C3	Multiple_Complex
TC1400010730.hg.1	5.4	9.47	9.22	9.41	-16.78	-14.11	-16.16	EGLN3	egl-9 family hypoxia-inducible factor 3	Multiple_Complex
TC0200009829.hg.1	4.44	8.14	8.41	8.61	-13.03	-15.73	-18	GCA	grancalcin, EF-hand calcium binding protein	Multiple_Complex
TC1800008891.hg.1	7.81	13.09	10.98	12.59	-38.71	-8.99	-27.46	BCL2	B-cell CLL/lymphoma 2	Multiple_Complex
TC1100009287.hg.1	6.21	11.37	9.12	11.38	-35.74	-7.52	-35.95	ARHGEF12	Rho guanine nucleotide exchange factor (GEF) 12	Multiple_Complex
TC0200016402.hg.1	6.54	12.59	9.13	11.73	-66.63	-6.02	-36.53	RSAD2	radical S-adenosyl methionine domain containing 2	Multiple_Complex
TC0100008815.hg.1	3.79	9.41	6.82	9.38	-49.08	-8.16	-48.07	IFI44L	interferon-induced protein 44-like	Multiple_Complex
TC0300011124.hg.1	9.12	15.53	13.29	15.06	-85.2	-18.09	-61.44	CISH	cytokine inducible SH2-containing protein	Multiple_Complex

## Sheet: Supplementary Table 2
Supplementary Table 2. The 177 genes that are expressed at more than three times the level in valemetostat compared to GSK126.
ID	valemetostat (log2)	GSK126 (log2)	Fold Change	Gene Symbol	Description	Group	Entrez ID
TC0900012219.hg.1	11.71	5.08	98.96	CDKN2A	cyclin-dependent kinase inhibitor 2A	Multiple_Complex	1029
TC0600010707.hg.1	13.37	7.07	79.19	NRN1	neuritin 1	Multiple_Complex	51299
TC0600012123.hg.1	10.01	5.58	21.55	DST	dystonin	Multiple_Complex	667
TC0200016626.hg.1	9.05	4.67	20.77	MBOAT2	membrane bound O-acyltransferase domain containing 2	Multiple_Complex	129642
TC0400007799.hg.1	9.2	4.9	19.75	SLC4A4	solute carrier family 4 (sodium bicarbonate cotransporter), member 4	Multiple_Complex	8671
TC0300006827.hg.1	9.26	5.65	12.26	UBE2E2	ubiquitin conjugating enzyme E2E 2	Multiple_Complex	7325
TC0100018403.hg.1	8.44	4.84	12.12	ERRFI1	ERBB receptor feedback inhibitor 1	Multiple_Complex	54206
TC0800009764.hg.1	8.37	4.84	11.56	PSD3	pleckstrin and Sec7 domain containing 3	Multiple_Complex	23362
TC1000007471.hg.1	9.8	6.32	11.16	ALOX5	arachidonate 5-lipoxygenase	Multiple_Complex	240
TC0100014743.hg.1	8.81	5.36	10.92	TTLL7	tubulin tyrosine ligase-like family member 7	Multiple_Complex	79739
TC0200016402.hg.1	12.69	9.29	10.55	RSAD2	radical S-adenosyl methionine domain containing 2	Multiple_Complex	91543
TC1900010807.hg.1	10.94	7.55	10.48	CEACAM1	carcinoembryonic antigen-related cell adhesion molecule 1 (biliary glycoprotein)	Multiple_Complex	634
TC0200014414.hg.1	14.12	10.8	10	CXCR4	chemokine (C-X-C motif) receptor 4	Multiple_Complex	7852
TC0800008321.hg.1	6.93	3.61	9.97	LAPTM4B	lysosomal protein transmembrane 4 beta	Multiple_Complex	55353
TC0600007595.hg.1	12.39	9.08	9.93	LTA	lymphotoxin alpha	Multiple_Complex	4049
TSUnmapped00000267.hg.1	7.95	4.71	9.45	LRP6	LDL receptor related protein 6	Coding	4040
TC0500013429.hg.1	10.42	7.19	9.38	RNF130	ring finger protein 130	Multiple_Complex	55819
TC0100014040.hg.1	7.46	4.26	9.23	PIK3R3	phosphoinositide-3-kinase, regulatory subunit 3 (gamma)	Multiple_Complex	8503
TC0100012010.hg.1	10.59	7.48	8.68	SLC35F3	solute carrier family 35, member F3	Multiple_Complex	148641
TC1100013012.hg.1	12.94	9.84	8.56	STX3	syntaxin 3	Multiple_Complex	6809
TC0100015194.hg.1	8.73	5.66	8.44	SORT1	sortilin 1	Multiple_Complex	6272
TC0600011943.hg.1	7.15	4.17	7.93	ENPP5	ectonucleotide pyrophosphatase/phosphodiesterase 5 (putative)	Multiple_Complex	59084
TC0600007650.hg.1	10.63	7.66	7.87	HLA-DRA	major histocompatibility complex, class II, DR alpha	Coding	3122
TC0100014769.hg.1	12.73	9.81	7.56	MCOLN3	mucolipin 3	Multiple_Complex	55283
TC0300012238.hg.1	8.12	5.31	6.98	HEG1	heart development protein with EGF-like domains 1	Multiple_Complex	57493
TC0100008517.hg.1	8.35	5.57	6.85	NFIA	nuclear factor I/A	Multiple_Complex	4774
TC0300006483.hg.1	13.55	10.82	6.65	BHLHE40	basic helix-loop-helix family, member e40	Multiple_Complex	8553
TC1200010038.hg.1	7.21	4.57	6.24	EPS8	epidermal growth factor receptor pathway substrate 8	Multiple_Complex	2059
TC1200008474.hg.1	12.84	10.2	6.23	SOCS2	suppressor of cytokine signaling 2	Coding	8835
TC1800007411.hg.1	9.28	6.67	6.08	NEDD4L	neural precursor cell expressed, developmentally down-regulated 4-like, E3 ubiquitin protein ligase	Multiple_Complex	23327
TC1900011741.hg.1	7.11	4.5	6.08	CEACAM5	carcinoembryonic antigen-related cell adhesion molecule 5	Multiple_Complex	1048
TC0400011299.hg.1	11.85	9.25	6.06	FAM13A	family with sequence similarity 13, member A	Multiple_Complex	10144
TC1400007161.hg.1	7.65	5.05	6.06	PTGDR	prostaglandin D2 receptor (DP)	Coding	5729
TC0100008815.hg.1	9.16	6.57	6.04	IFI44L	interferon-induced protein 44-like	Multiple_Complex	10964
TC1200009959.hg.1	7	4.42	5.97	LRP6	LDL receptor related protein 6	Multiple_Complex	4040
TC0100010543.hg.1	7.87	5.3	5.96	ATP1B1	ATPase, Na+/K+ transporting, beta 1 polypeptide	Multiple_Complex	481
TC1600009395.hg.1	8.09	5.52	5.95	SOCS1	suppressor of cytokine signaling 1	Coding	8651
TC1600010375.hg.1	9.77	7.22	5.83	CRNDE	colorectal neoplasia differentially expressed (non-protein coding)	Multiple_Complex	643911
TC0600009821.hg.1	6.77	4.25	5.75	ULBP1	UL16 binding protein 1	Coding	80329
TC0600009819.hg.1	7.03	4.54	5.64	ULBP2	UL16 binding protein 2	Coding	80328
TC1200009913.hg.1	11.06	8.57	5.59	YBX3	Y box binding protein 3	Multiple_Complex	8531
TC0100010112.hg.1	10.72	8.25	5.53	SLC50A1	solute carrier family 50 (sugar efflux transporter), member 1	Multiple_Complex	55974
TC0800011211.hg.1	8.36	5.9	5.52	NIPAL2	NIPA-like domain containing 2	Multiple_Complex	79815
TC1300007592.hg.1	9.92	7.46	5.51	NDFIP2	Nedd4 family interacting protein 2	Multiple_Complex	54602
TC0600011773.hg.1	10.5	8.05	5.46	TREML2	triggering receptor expressed on myeloid cells-like 2	Coding	79865
TC0300008375.hg.1	8.24	5.83	5.32	ZDHHC23	zinc finger, DHHC-type containing 23	Multiple_Complex	254887
TC0100014995.hg.1	6.97	4.58	5.25	CNN3	calponin 3, acidic	Multiple_Complex	1266
TC0700008181.hg.1	9.84	7.46	5.22	GNAI1	guanine nucleotide binding protein (G protein), alpha inhibiting activity polypeptide 1	Multiple_Complex	2770
TC0200016651.hg.1	10.31	7.93	5.19	CYP1B1	cytochrome P450, family 1, subfamily B, polypeptide 1	Multiple_Complex	1545
TC0300012123.hg.1	9.65	7.31	5.08	CD80	CD80 molecule	Multiple_Complex	941
TC1200011177.hg.1	5.66	3.34	5.01	IFNG	interferon, gamma	Multiple_Complex	3458
TC0100009064.hg.1	6.28	3.97	4.97	FNBP1L	formin binding protein 1-like	Multiple_Complex	54874
TC1100009287.hg.1	11.37	9.08	4.89	ARHGEF12	Rho guanine nucleotide exchange factor (GEF) 12	Multiple_Complex	23365
TC0600008569.hg.1	5.64	3.35	4.88	MYO6	myosin VI	Multiple_Complex	4646
TC0300011124.hg.1	15.65	13.38	4.84	CISH	cytokine inducible SH2-containing protein	Multiple_Complex	1154
TC1300007491.hg.1	7.91	5.64	4.82	KLF5	Kruppel-like factor 5 (intestinal)	Multiple_Complex	688
TC0800010506.hg.1	9.42	7.16	4.77	PLAG1	pleiomorphic adenoma gene 1	Multiple_Complex	5324
TC2100007821.hg.1	9.25	7	4.76	ADAMTS1	ADAM metallopeptidase with thrombospondin type 1 motif 1	Multiple_Complex	9510
TC0400007542.hg.1	6.8	4.57	4.7	KIT	v-kit Hardy-Zuckerman 4 feline sarcoma viral oncogene homolog	Multiple_Complex	3815
TC0700011785.hg.1	12.73	10.5	4.69	CDK6	cyclin-dependent kinase 6	Multiple_Complex	1021
TC0700008882.hg.1	7.44	5.23	4.63	ST7; ST7-OT4; ST7-OT3; MIR6132	suppression of tumorigenicity 7; ST7 overlapping transcript 4; ST7 overlapping transcript 3; microRNA 6132	Multiple_Complex	7982; 338069; 93655; 102466616
TC0300007435.hg.1	9.25	7.05	4.61	DOCK3	dedicator of cytokinesis 3	Multiple_Complex	1795
TC1900008166.hg.1	10.12	7.92	4.59	CD79A	CD79a molecule, immunoglobulin-associated alpha	Multiple_Complex	973
TSUnmapped00000154.hg.1	6.8	4.61	4.56	LRP6	LDL receptor related protein 6	Coding	4040
TC1000009927.hg.1	7.67	5.49	4.53	ST8SIA6	ST8 alpha-N-acetyl-neuraminide alpha-2,8-sialyltransferase 6	Multiple_Complex	338596
TC2200008427.hg.1	9.01	6.83	4.53	OSM	oncostatin M	Coding	5008
TC0300013420.hg.1	7.11	4.93	4.52	IGF2BP2	insulin-like growth factor 2 mRNA binding protein 2	Multiple_Complex	10644
TC0200014809.hg.1	8.53	6.36	4.5	GALNT3	polypeptide N-acetylgalactosaminyltransferase 3	Multiple_Complex	2591
TC0500008794.hg.1	6.94	4.77	4.49	CTNNA1	catenin (cadherin-associated protein), alpha 1	Multiple_Complex	1495
TC0500011712.hg.1	8.18	6.01	4.48	EPB41L4A	erythrocyte membrane protein band 4.1 like 4A	Multiple_Complex	64097
TC0600007862.hg.1	14.44	12.28	4.48	PIM1	Pim-1 proto-oncogene, serine/threonine kinase	Multiple_Complex	5292
TSUnmapped00000012.hg.1	6.4	4.25	4.45	LRP6	LDL receptor related protein 6	Coding	4040
TC0100014766.hg.1	9.39	7.26	4.38	LPAR3	lysophosphatidic acid receptor 3	Multiple_Complex	23566
TC1800007360.hg.1	7	4.87	4.36	RAB27B	RAB27B, member RAS oncogene family	Multiple_Complex	5874
TC0900012291.hg.1	11.27	9.16	4.33	NPDC1	neural proliferation, differentiation and control, 1	Multiple_Complex	56654
TC0100017926.hg.1	8.68	6.57	4.32	GREM2	gremlin 2, DAN family BMP antagonist	Coding	64388
TC0200015002.hg.1	7.01	4.9	4.31	CHN1	chimerin 1	Multiple_Complex	1123
TC1600010951.hg.1	12.78	10.69	4.28	MAF	v-maf avian musculoaponeurotic fibrosarcoma oncogene homolog	Coding	4094
TC1300009956.hg.1	6.16	4.08	4.23	LACC1	laccase (multicopper oxidoreductase) domain containing 1	Multiple_Complex	144811
TSUnmapped00000106.hg.1	6.55	4.47	4.23	LRP6	LDL receptor related protein 6	NonCoding	4040
TC0300008316.hg.1	8.25	6.18	4.2	PVRL3	poliovirus receptor-related 3	Multiple_Complex	25945
TC0800008235.hg.1	6.17	4.11	4.19	FAM92A1	family with sequence similarity 92, member A1	Multiple_Complex	137392
TC0X00008596.hg.1	8.78	6.72	4.17	CDR1; CDR1-AS	Memczak2013 ANTISENSE, CDS, coding, downstream_end, upstream_start, UTR3, UTR5 best transcript NM_004065; CDR1 antisense RNA; CDR1 antisense RNA [Source:HGNC Symbol;Acc:HGNC:48926]	NonCoding
TC1800008891.hg.1	12.68	10.62	4.17	BCL2	B-cell CLL/lymphoma 2	Multiple_Complex	596
TC0200015332.hg.1	10.92	8.86	4.16	PGAP1	post-GPI attachment to proteins 1	Multiple_Complex	80055
TC0700013342.hg.1	6.44	4.39	4.16	CHN2	chimerin 2	Multiple_Complex	1124
TC0200015211.hg.1	11.23	9.18	4.15	SLC40A1	solute carrier family 40 (iron-regulated transporter), member 1	Multiple_Complex	30061
TC0100016631.hg.1	7.61	5.56	4.14	RGS16	regulator of G-protein signaling 16	Coding	6004
TC0600013431.hg.1	8.09	6.06	4.09	PLAGL1; HYMAI	pleiomorphic adenoma gene-like 1; hydatidiform mole associated and imprinted (non-protein coding)	Multiple_Complex	5325; 57061
TC0200007096.hg.1	8.05	6.02	4.07	FOSL2	FOS-like antigen 2	Multiple_Complex	2355
TC0600009143.hg.1	9.36	7.34	4.06	SLC16A10	solute carrier family 16 (aromatic amino acid transporter), member 10	Multiple_Complex	117247
TC1200007822.hg.1	9.11	7.09	4.06	IKZF4	IKAROS family zinc finger 4	Multiple_Complex	64375
TC0500013384.hg.1	7.94	5.92	4.03	PPP2R2B	protein phosphatase 2, regulatory subunit B, beta	Multiple_Complex	5521
TC0900011302.hg.1	12.17	10.17	4.02	TNFSF8	tumor necrosis factor (ligand) superfamily, member 8	Multiple_Complex	944
TC1500008231.hg.1	11.14	9.14	4.01	AEN	apoptosis enhancing nuclease	Multiple_Complex	64782
TC0200015193.hg.1	6.05	4.07	3.95	CALCRL	calcitonin receptor like receptor	Multiple_Complex	10203
TC0X00006651.hg.1	8.09	6.11	3.95	EGFL6	EGF-like-domain, multiple 6	Multiple_Complex	25975
TC2000009023.hg.1	16.26	14.29	3.92	SAMHD1	SAM domain and HD domain 1	Multiple_Complex	25939
TC0100011148.hg.1	7.05	5.09	3.89	CAMSAP2	calmodulin regulated spectrin-associated protein family, member 2	Multiple_Complex	23271
TC0300007257.hg.1	5.21	3.25	3.89	CCR5	chemokine (C-C motif) receptor 5 (gene/pseudogene)	Multiple_Complex	1234
TC0400012947.hg.1	8.53	6.57	3.89	GPRIN3	GPRIN family member 3	Coding	285513
TC1000012433.hg.1	6.02	4.08	3.84	SPAG6	sperm associated antigen 6	Multiple_Complex	9576
TC1000012428.hg.1	9.71	7.77	3.83	AKR1C3	aldo-keto reductase family 1, member C3	Multiple_Complex	8644
TC0100014228.hg.1	8.28	6.35	3.81	LRP8	LDL receptor related protein 8	Multiple_Complex	7804
TC0800011216.hg.1	8.13	6.2	3.81	STK3	serine/threonine kinase 3	Multiple_Complex	6788
TC0600013126.hg.1	7.6	5.69	3.76	PTPRK	protein tyrosine phosphatase, receptor type, K	Multiple_Complex	5796
TC1100013084.hg.1	7.34	5.44	3.73	AMOTL1	angiomotin like 1	Multiple_Complex	154810
TC0100009474.hg.1	8.04	6.15	3.71	MAGI3	membrane associated guanylate kinase, WW and PDZ domain containing 3	Multiple_Complex	260425
TC0100017548.hg.1	6.42	4.53	3.71	CDC42BPA	CDC42 binding protein kinase alpha (DMPK-like)	Multiple_Complex	8476
TC2000006736.hg.1	8.06	6.16	3.71	SPTLC3	serine palmitoyltransferase, long chain base subunit 3	Multiple_Complex	55304
TC0800010558.hg.1	9.03	7.14	3.7	TOX	thymocyte selection-associated high mobility group box	Multiple_Complex	9760
TC0200009986.hg.1	8.23	6.35	3.68	ZAK; pk	sterile alpha motif and leucine zipper containing kinase AZK; Mitogen-activated protein kinase kinase kinase MLT [Source:UniProtKB/Swiss-Prot;Acc:Q9NYL2]; Salzman2013 ANNOTATED, CDS, coding, INTERNAL, OVCODE, OVERLAPTX, OVEXON best transcript NM_133646; Salzman2013 ANNOTATED, CDS, coding, OVCODE, OVERLAPTX, OVEXON, UTR3 best transcript NM_016653; Salzman2013 ANNOTATED, CDS, coding, OVCODE, OVERLA…	Multiple_Complex	51776
TC0600009256.hg.1	4.65	2.77	3.68	DCBLD1	discoidin, CUB and LCCL domain containing 1	Multiple_Complex	285761
TC1400007321.hg.1	8.64	6.76	3.66	DACT1	Transcript Identified by AceView, Entrez Gene ID(s) 51339	Unassigned
TC1500009636.hg.1	15.12	13.25	3.65	ANXA2	annexin A2	Multiple_Complex	302
TC0200010410.hg.1	9.9	8.04	3.64	SPATS2L	spermatogenesis associated, serine-rich 2-like	Multiple_Complex	26010
TC1100013209.hg.1	8.63	6.77	3.64	PAK1	p21 protein (Cdc42/Rac)-activated kinase 1	Multiple_Complex	5058
TC0100010887.hg.1	7.92	6.06	3.63	C1orf21	chromosome 1 open reading frame 21	Multiple_Complex	81563
TC0500008849.hg.1	9.89	8.03	3.63	CYSTM1	cysteine-rich transmembrane module containing 1	Multiple_Complex	84418
TC1100006494.hg.1	8.68	6.83	3.62	CD151	CD151 molecule (Raph blood group)	Multiple_Complex	977
TC0700010619.hg.1	7.75	5.9	3.6	SCRN1	secernin 1	Multiple_Complex	9805
TC0100015336.hg.1	5.81	3.98	3.57	BCL2L15	BCL2-like 15	Multiple_Complex	440603
TC1200006787.hg.1	8.84	7.02	3.55	GABARAPL1	GABA(A) receptor-associated protein like 1	Multiple_Complex	23710
TC0400007422.hg.1	5.29	3.46	3.54	ATP10D	ATPase, class V, type 10D	Multiple_Complex	57205
TC0600013231.hg.1	6.48	4.66	3.53	SGK1	serum/glucocorticoid regulated kinase 1	Multiple_Complex	6446
TC1400007320.hg.1	8.38	6.56	3.53	DACT1	dishevelled-binding antagonist of beta-catenin 1	Multiple_Complex	51339
TC0200009616.hg.1	7.94	6.14	3.49	KIF5C	kinesin family member 5C	Multiple_Complex	3800
TC1000010498.hg.1	8.7	6.91	3.46	MARCH8	Transcript Identified by AceView, Entrez Gene ID(s) 220972	Unassigned
TC0X00008235.hg.1	5.57	3.8	3.42	LONRF3	LON peptidase N-terminal domain and ring finger 3	Multiple_Complex	79836
TC0100009341.hg.1	8.41	6.64	3.41	KIAA1324	KIAA1324	Multiple_Complex	57535
TC0200016699.hg.1	10.41	8.66	3.36	TRABD2A	TraB domain containing 2A	Multiple_Complex	129293
TC0300011119.hg.1	8.21	6.47	3.34	C3orf18	chromosome 3 open reading frame 18	Multiple_Complex	51161
TC0900010886.hg.1	9.19	7.45	3.34	PTCH1	patched 1	Multiple_Complex	5727
TC0300012109.hg.1	7.53	5.81	3.3	IGSF11	immunoglobulin superfamily, member 11	Multiple_Complex	152404
TC1000009691.hg.1	12.9	11.18	3.3	IL2RA	interleukin 2 receptor, alpha	Coding	3559
TC1200009192.hg.1	6.09	4.37	3.3	BCL7A	B-cell CLL/lymphoma 7A	Multiple_Complex	605
TC0100010078.hg.1	8.5	6.78	3.29	IL6R	interleukin 6 receptor	Multiple_Complex	3570
TC0200016582.hg.1	10.93	9.22	3.25	NABP1	nucleic acid binding protein 1	Multiple_Complex	64859
TC1400010195.hg.1	12.78	11.08	3.25	WARS	tryptophanyl-tRNA synthetase	Multiple_Complex	7453
TC0200012261.hg.1	8.73	7.03	3.24	PRKD3	protein kinase D3	Multiple_Complex	23683
TC0200009700.hg.1	7.07	5.38	3.23	GALNT13	polypeptide N-acetylgalactosaminyltransferase 13	Multiple_Complex	114805
TC0600013780.hg.1	7.96	6.27	3.23	LPAL2	lipoprotein, Lp(a)-like 2, pseudogene	Multiple_Complex	80350
TC2100007599.hg.1	12.3	10.61	3.23	SAMSN1	SAM domain, SH3 domain and nuclear localization signals 1	Multiple_Complex	64092
TC1600007528.hg.1	7.93	6.24	3.22	ITGAM	integrin, alpha M (complement component 3 receptor 3 subunit)	Multiple_Complex	3684
TC0300013684.hg.1	10.37	8.69	3.2	TFRC	transferrin receptor	Multiple_Complex	7037
TC1400010012.hg.1	8.15	6.47	3.2	LGMN	legumain	Multiple_Complex	5641
TC1500008114.hg.1	10.58	8.91	3.2	TM6SF1	transmembrane 6 superfamily member 1	Multiple_Complex	53346
TC0200010219.hg.1	6.01	4.33	3.19	FAM171B	family with sequence similarity 171, member B	Multiple_Complex	165215
TC0600011499.hg.1	8.96	7.29	3.19	HLA-DQB1	major histocompatibility complex, class II, DQ beta 1	Multiple_Complex	3119
TC0600014273.hg.1	10.27	8.6	3.19	HLA-DRB1	major histocompatibility complex, class II, DR beta 1	Multiple_Complex	3123
TC0400007851.hg.1	5.44	3.76	3.18	EPGN	epithelial mitogen	Multiple_Complex	255324
TC1900008279.hg.1	6.62	4.95	3.18	BCL3; MIR8085	B-cell CLL/lymphoma 3; microRNA 8085	Multiple_Complex	602; 102465879
TC0600009843.hg.1	5.98	4.31	3.17	PLEKHG1	pleckstrin homology domain containing, family G (with RhoGef domain) member 1	Multiple_Complex	57480
TC1800008952.hg.1	6.76	5.1	3.16	DSEL	dermatan sulfate epimerase-like	Coding	92126
TC0100018288.hg.1	11.98	10.33	3.15	PLEKHO1	pleckstrin homology domain containing, family O member 1	Multiple_Complex	51177
TC1200010145.hg.1	8.27	6.61	3.15	BCAT1	branched chain amino-acid transaminase 1, cytosolic	Multiple_Complex	586
TC0900007488.hg.1	7.69	6.04	3.14	PIP5K1B	phosphatidylinositol-4-phosphate 5-kinase, type I, beta	Multiple_Complex	8395
TC0100009417.hg.1	11.89	10.25	3.13	C1orf162	chromosome 1 open reading frame 162	Multiple_Complex	128346
TC0700008149.hg.1	11.29	9.64	3.13	PHTF2	putative homeodomain transcription factor 2	Multiple_Complex	57157
TC0900008716.hg.1	7.47	5.83	3.13	NEK6	NIMA-related kinase 6	Multiple_Complex	10783
TC0X00008540.hg.1	9.62	7.97	3.13	CD40LG	CD40 ligand	Multiple_Complex	959
TC1800008580.hg.1	6.88	5.24	3.12	PSTPIP2	proline-serine-threonine phosphatase interacting protein 2	Multiple_Complex	9050
TC0500007834.hg.1	7.15	5.51	3.1	F2RL1	coagulation factor II (thrombin) receptor-like 1	Multiple_Complex	2150
TC0600009862.hg.1	5.25	3.63	3.09	AKAP12	A kinase (PRKA) anchor protein 12	Multiple_Complex	9590
TC0100009788.hg.1	10.49	8.86	3.08	BCL9	B-cell CLL/lymphoma 9	Multiple_Complex	607
TC1000008005.hg.1	8.8	7.18	3.08	MCU	mitochondrial calcium uniporter	Multiple_Complex	90550
TC0500008175.hg.1	6.3	4.68	3.07	RGMB	repulsive guidance molecule family member b	Multiple_Complex	285704
TC0700009145.hg.1	4.71	3.09	3.07	MEST	mesoderm specific transcript	Multiple_Complex	4232
TC0300013264.hg.1	7.96	6.35	3.06	GNB4	guanine nucleotide binding protein (G protein), beta polypeptide 4	Multiple_Complex	59345
TC0800011620.hg.1	7.22	5.6	3.06	ENPP2	ectonucleotide pyrophosphatase/phosphodiesterase 2	Multiple_Complex	5168
TC0X00011305.hg.1	8.07	6.46	3.06	NHSL2	NHS-like 2	Multiple_Complex	340527
TC1900007012.hg.1	8.24	6.63	3.06	LDLR; MIR6886	low density lipoprotein receptor; microRNA 6886	Multiple_Complex	3949; 102465534
TC0300012191.hg.1	12.19	10.58	3.05	PARP9	poly(ADP-ribose) polymerase family member 9	Multiple_Complex	83666
TC0400009897.hg.1	6.65	5.04	3.05	JAKMIP1	janus kinase and microtubule interacting protein 1	Multiple_Complex	152789
TC1500009298.hg.1	8.92	7.31	3.05	SLC30A4	solute carrier family 30 (zinc transporter), member 4	Multiple_Complex	7782
TC0100018239.hg.1	5.25	3.65	3.04	GIPC2	GIPC PDZ domain containing family, member 2	Coding	54810
TC0100018356.hg.1	8.17	6.58	3.01	RHOU	ras homolog family member U	NonCoding	58480
TC1200007153.hg.1	7.08	5.49	3.01	PPFIBP1	PTPRF interacting protein, binding protein 1 (liprin beta 1)	Multiple_Complex	8496

## Sheet: Supplementary Table 3
Supplementary Table 3. The 17 genes that are expressed at more than three times the level in valemetostat compared to E7438.
ID	valemetostat (log2)	E7438 (log2)	Fold Change	Gene Symbol	Description	Group	Entrez ID
TC0900012219.hg.1	11.71	9.17	5.8	CDKN2A	cyclin-dependent kinase inhibitor 2A	Multiple_Complex	1029
TC0400007542.hg.1	6.8	4.57	4.7	KIT	v-kit Hardy-Zuckerman 4 feline sarcoma viral oncogene homolog	Multiple_Complex	3815
TC0200012429.hg.1	8.86	6.78	4.24	PPM1B	Memczak2013 ANTISENSE, coding, INTERNAL, intronic best transcript NM_001033556	NonCoding
TC0600007650.hg.1	10.63	8.58	4.15	HLA-DRA	major histocompatibility complex, class II, DR alpha	Coding	3122
TC2100007821.hg.1	9.25	7.31	3.84	ADAMTS1	ADAM metallopeptidase with thrombospondin type 1 motif 1	Multiple_Complex	9510
TC1900010807.hg.1	10.94	9.04	3.74	CEACAM1	carcinoembryonic antigen-related cell adhesion molecule 1 (biliary glycoprotein)	Multiple_Complex	634
TC0600009821.hg.1	6.77	4.93	3.58	ULBP1	UL16 binding protein 1	Coding	80329
TC0400007799.hg.1	9.2	7.43	3.42	SLC4A4	solute carrier family 4 (sodium bicarbonate cotransporter), member 4	Multiple_Complex	8671
TC1200006604.hg.1	6.54	4.78	3.39	CD9	CD9 molecule	Multiple_Complex	928
TC0900006986.hg.1	5.83	4.1	3.34	ANKRD18B	ankyrin repeat domain 18B	Multiple_Complex	441459
TC0100012010.hg.1	10.59	8.86	3.32	SLC35F3	solute carrier family 35, member F3	Multiple_Complex	148641
TC0300012123.hg.1	9.65	7.94	3.28	CD80	CD80 molecule	Multiple_Complex	941
TC0600012123.hg.1	10.01	8.3	3.27	DST	dystonin	Multiple_Complex	667
TC0400006951.hg.1	5.29	3.66	3.11	CD38	CD38 molecule	Multiple_Complex	952
TC2100008285.hg.1	5.76	4.14	3.07	CBS	cystathionine-beta-synthase	Multiple_Complex	875
TC1100013012.hg.1	12.94	11.35	3.02	STX3	syntaxin 3	Multiple_Complex	6809
TC1200006616.hg.1	6.68	5.1	3	LTBR	lymphotoxin beta receptor (TNFR superfamily, member 3)	Multiple_Complex	4055

## Sheet: Supplementary Table 4
Supplementary Table 4. Two genes that were found to be expressed at three times lower in valemetostat than in GSK126 or E7438.
Gene Symbol	Description	valemetostat (log2)	GSK126 (log2)	E7438 (log2)	Fold Change valemetostat vs GSK126	Fold Change valemetostat vs E7438
FCMR	Fc fragment of IgM receptor	9.91	12.6	11.57	-6.46	-3.17
OR2A4	olfactory receptor, family 2, subfamily A, member 4	3.7	5.35	5.45	-3.12	-3.36

## Sheet: Supplementary Table 5
Supplementary Table 5. The PPI network analysis of 227 genes whose expression levels changed (fold change>±3) in valemetostat, compared to GSK126.
Interaction	Name	Ensembl protein IDs 1	Ensembl protein IDs 2	Shared symbol 1	Shared name 1	Shared name 2	Shared symbol 2	stringdb::coexpression	stringdb::cooccurrence	stringdb::databases	stringdb::experiments	stringdb::interspecies	stringdb::score	stringdb::textmining
pp	9606.ENSP00000161559 (pp) 9606.ENSP00000221992	ENSP00000161559	ENSP00000221992	CEACAM1	CEA cell adhesion molecule 1	CEACAM5	CEA cell adhesion molecule 5	0.128	0.059		0.188		0.909	0.88
pp	9606.ENSP00000161559 (pp) 9606.ENSP00000229135	ENSP00000161559	ENSP00000229135	CEACAM1	CEA cell adhesion molecule 1	IFNG	interferon gamma	0.07					0.449	0.432
pp	9606.ENSP00000161559 (pp) 9606.ENSP00000346032	ENSP00000161559	ENSP00000346032	CEACAM1	CEA cell adhesion molecule 1	ANXA2	annexin A2				0.292		0.673	0.558
pp	9606.ENSP00000161559 (pp) 9606.ENSP00000496959	ENSP00000161559	ENSP00000496959	CEACAM1	CEA cell adhesion molecule 1	ITGAM	integrin subunit alpha M	0.049			0.071		0.521	0.502
pp	9606.ENSP00000164227 (pp) 9606.ENSP00000264716	ENSP00000164227	ENSP00000264716	BCL3	BCL3 transcription coactivator	FOSL2	FOS like 2, AP-1 transcription factor subunit	0.159			0.053		0.415	0.326
pp	9606.ENSP00000164227 (pp) 9606.ENSP00000362994	ENSP00000164227	ENSP00000362994	BCL3	BCL3 transcription coactivator	TRAF1	TNF receptor associated factor 1	0.124			0.045		0.431	0.376
pp	9606.ENSP00000164227 (pp) 9606.ENSP00000381185	ENSP00000164227	ENSP00000381185	BCL3	BCL3 transcription coactivator	BCL2	BCL2 apoptosis regulator	0.057			0.045		0.626	0.619
pp	9606.ENSP00000164227 (pp) 9606.ENSP00000496577	ENSP00000164227	ENSP00000496577	BCL3	BCL3 transcription coactivator	SOCS1	suppressor of cytokine signaling 1	0.177					0.4	0.301
pp	9606.ENSP00000215781 (pp) 9606.ENSP00000229135	ENSP00000215781	ENSP00000229135	OSM	oncostatin M	IFNG	interferon gamma	0.092					0.699	0.683
pp	9606.ENSP00000215781 (pp) 9606.ENSP00000256637	ENSP00000215781	ENSP00000256637	OSM	oncostatin M	SORT1	sortilin 1				0.405		0.418	0.063
pp	9606.ENSP00000215781 (pp) 9606.ENSP00000264716	ENSP00000215781	ENSP00000264716	OSM	oncostatin M	FOSL2	FOS like 2, AP-1 transcription factor subunit	0.113					0.466	0.423
pp	9606.ENSP00000215781 (pp) 9606.ENSP00000306157	ENSP00000215781	ENSP00000306157	OSM	oncostatin M	IL7R	interleukin 7 receptor	0.08		0.65			0.805	0.445
pp	9606.ENSP00000215781 (pp) 9606.ENSP00000357470	ENSP00000215781	ENSP00000357470	OSM	oncostatin M	IL6R	interleukin 6 receptor	0.084		0.65			0.85	0.571
pp	9606.ENSP00000215781 (pp) 9606.ENSP00000369293	ENSP00000215781	ENSP00000369293	OSM	oncostatin M	IL2RA	interleukin 2 receptor subunit alpha	0.107		0.65			0.711	0.151
pp	9606.ENSP00000215781 (pp) 9606.ENSP00000386884	ENSP00000215781	ENSP00000386884	OSM	oncostatin M	CXCR4	C-X-C motif chemokine receptor 4	0.121					0.422	0.37
pp	9606.ENSP00000215781 (pp) 9606.ENSP00000409346	ENSP00000215781	ENSP00000409346	OSM	oncostatin M	CISH	cytokine inducible SH2 containing protein	0.086					0.428	0.4
pp	9606.ENSP00000215781 (pp) 9606.ENSP00000474412	ENSP00000215781	ENSP00000474412	OSM	oncostatin M	CCL5	C-C motif chemokine 5	0.098					0.428	0.392
pp	9606.ENSP00000215781 (pp) 9606.ENSP00000496959	ENSP00000215781	ENSP00000496959	OSM	oncostatin M	ITGAM	integrin subunit alpha M	0.253					0.457	0.304
pp	9606.ENSP00000221972 (pp) 9606.ENSP00000264246	ENSP00000221972	ENSP00000264246	CD79A	CD79a molecule	CD80	CD80 molecule	0.165					0.409	0.322
pp	9606.ENSP00000221972 (pp) 9606.ENSP00000284311	ENSP00000221972	ENSP00000284311	CD79A	CD79a molecule	GPR15	G protein-coupled receptor 15	0.127					0.482	0.432
pp	9606.ENSP00000221972 (pp) 9606.ENSP00000288135	ENSP00000221972	ENSP00000288135	CD79A	CD79a molecule	KIT	KIT proto-oncogene, receptor tyrosine kinase						0.581	0.581
pp	9606.ENSP00000221972 (pp) 9606.ENSP00000306157	ENSP00000221972	ENSP00000306157	CD79A	CD79a molecule	IL7R	interleukin 7 receptor	0.115					0.505	0.464
pp	9606.ENSP00000221972 (pp) 9606.ENSP00000356058	ENSP00000221972	ENSP00000356058	CD79A	CD79a molecule	FCMR	Fc mu receptor	0.417					0.55	0.261
pp	9606.ENSP00000221972 (pp) 9606.ENSP00000359663	ENSP00000221972	ENSP00000359663	CD79A	CD79a molecule	CD40LG	CD40 ligand	0.128					0.644	0.61
pp	9606.ENSP00000221972 (pp) 9606.ENSP00000376197	ENSP00000221972	ENSP00000376197	CD79A	CD79a molecule	TFRC	transferrin receptor						0.656	0.656
pp	9606.ENSP00000221972 (pp) 9606.ENSP00000378786	ENSP00000221972	ENSP00000378786	CD79A	CD79a molecule	HLA-DRA	major histocompatibility complex, class II, DR alpha	0.23					0.532	0.418
pp	9606.ENSP00000221972 (pp) 9606.ENSP00000381185	ENSP00000221972	ENSP00000381185	CD79A	CD79a molecule	BCL2	BCL2 apoptosis regulator	0.149					0.705	0.668
pp	9606.ENSP00000221972 (pp) 9606.ENSP00000386884	ENSP00000221972	ENSP00000386884	CD79A	CD79a molecule	CXCR4	C-X-C motif chemokine receptor 4	0.166					0.484	0.407
pp	9606.ENSP00000221972 (pp) 9606.ENSP00000496959	ENSP00000221972	ENSP00000496959	CD79A	CD79a molecule	ITGAM	integrin subunit alpha M	0.139			0.074		0.701	0.656
pp	9606.ENSP00000221992 (pp) 9606.ENSP00000229135	ENSP00000221992	ENSP00000229135	CEACAM5	CEA cell adhesion molecule 5	IFNG	interferon gamma						0.697	0.697
pp	9606.ENSP00000221992 (pp) 9606.ENSP00000264246	ENSP00000221992	ENSP00000264246	CEACAM5	CEA cell adhesion molecule 5	CD80	CD80 molecule						0.638	0.638
pp	9606.ENSP00000221992 (pp) 9606.ENSP00000288135	ENSP00000221992	ENSP00000288135	CEACAM5	CEA cell adhesion molecule 5	KIT	KIT proto-oncogene, receptor tyrosine kinase				0.045		0.508	0.506
pp	9606.ENSP00000221992 (pp) 9606.ENSP00000349181	ENSP00000221992	ENSP00000349181	CEACAM5	CEA cell adhesion molecule 5	HVCN1	hydrogen voltage gated channel 1						0.479	0.48
pp	9606.ENSP00000221992 (pp) 9606.ENSP00000356320	ENSP00000221992	ENSP00000356320	CEACAM5	CEA cell adhesion molecule 5	ULBP2	UL16 binding protein 2	0.047		0.4	0.13		0.518	0.146
pp	9606.ENSP00000221992 (pp) 9606.ENSP00000376197	ENSP00000221992	ENSP00000376197	CEACAM5	CEA cell adhesion molecule 5	TFRC	transferrin receptor	0.046					0.498	0.496
pp	9606.ENSP00000221992 (pp) 9606.ENSP00000381185	ENSP00000221992	ENSP00000381185	CEACAM5	CEA cell adhesion molecule 5	BCL2	BCL2 apoptosis regulator				0.141		0.494	0.436
pp	9606.ENSP00000221992 (pp) 9606.ENSP00000418915	ENSP00000221992	ENSP00000418915	CEACAM5	CEA cell adhesion molecule 5	CDKN2A	cyclin dependent kinase inhibitor 2A						0.506	0.506
pp	9606.ENSP00000221992 (pp) 9606.ENSP00000480483	ENSP00000221992	ENSP00000480483	CEACAM5	CEA cell adhesion molecule 5	NRN1	neuritin 1			0.4			0.4
pp	9606.ENSP00000221992 (pp) 9606.ENSP00000498227	ENSP00000221992	ENSP00000498227	CEACAM5	CEA cell adhesion molecule 5	SELL	selectin L						0.661	0.661
pp	9606.ENSP00000222792 (pp) 9606.ENSP00000281821	ENSP00000222792	ENSP00000281821	CHN2	chimerin 2	EPHA4	EPH receptor A4	0.049			0.091		0.59	0.565
pp	9606.ENSP00000222792 (pp) 9606.ENSP00000386741	ENSP00000222792	ENSP00000386741	CHN2	chimerin 2	CHN1	chimerin 1		0.052		0.518		0.528	0.05
pp	9606.ENSP00000223215 (pp) 9606.ENSP00000353734	ENSP00000223215	ENSP00000353734	MEST	mesoderm specific transcript	PLAGL1	PLAG1 like zinc finger 1	0.078					0.871	0.867
pp	9606.ENSP00000223795 (pp) 9606.ENSP00000229135	ENSP00000223795	ENSP00000229135	TNFSF8	TNF superfamily member 8	IFNG	interferon gamma	0.14					0.491	0.433
pp	9606.ENSP00000223795 (pp) 9606.ENSP00000264246	ENSP00000223795	ENSP00000264246	TNFSF8	TNF superfamily member 8	CD80	CD80 molecule	0.165					0.459	0.379
pp	9606.ENSP00000223795 (pp) 9606.ENSP00000292303	ENSP00000223795	ENSP00000292303	TNFSF8	TNF superfamily member 8	CCR5	C-C motif chemokine receptor 5	0.258					0.417	0.247
pp	9606.ENSP00000223795 (pp) 9606.ENSP00000306157	ENSP00000223795	ENSP00000306157	TNFSF8	TNF superfamily member 8	IL7R	interleukin 7 receptor	0.216					0.449	0.326
pp	9606.ENSP00000223795 (pp) 9606.ENSP00000359663	ENSP00000223795	ENSP00000359663	TNFSF8	TNF superfamily member 8	CD40LG	CD40 ligand	0.206					0.751	0.7
pp	9606.ENSP00000223795 (pp) 9606.ENSP00000403495	ENSP00000223795	ENSP00000403495	TNFSF8	TNF superfamily member 8	LTA	lymphotoxin alpha	0.086					0.608	0.589
pp	9606.ENSP00000223795 (pp) 9606.ENSP00000474412	ENSP00000223795	ENSP00000474412	TNFSF8	TNF superfamily member 8	CCL5	C-C motif chemokine 5	0.145					0.418	0.348
pp	9606.ENSP00000223795 (pp) 9606.ENSP00000498227	ENSP00000223795	ENSP00000498227	TNFSF8	TNF superfamily member 8	SELL	selectin L	0.222					0.433	0.302
pp	9606.ENSP00000228251 (pp) 9606.ENSP00000265734	ENSP00000228251	ENSP00000265734	YBX3	Y-box binding protein 3	CDK6	cyclin dependent kinase 6	0.066					0.441	0.426
pp	9606.ENSP00000229135 (pp) 9606.ENSP00000229708	ENSP00000229135	ENSP00000229708	IFNG	interferon gamma	ULBP1	UL16 binding protein 1	0.06					0.535	0.526
pp	9606.ENSP00000229135 (pp) 9606.ENSP00000264246	ENSP00000229135	ENSP00000264246	IFNG	interferon gamma	CD80	CD80 molecule	0.138					0.943	0.937
pp	9606.ENSP00000229135 (pp) 9606.ENSP00000288135	ENSP00000229135	ENSP00000288135	IFNG	interferon gamma	KIT	KIT proto-oncogene, receptor tyrosine kinase	0.068					0.609	0.599
pp	9606.ENSP00000229135 (pp) 9606.ENSP00000292303	ENSP00000229135	ENSP00000292303	IFNG	interferon gamma	CCR5	C-C motif chemokine receptor 5	0.186					0.92	0.906
pp	9606.ENSP00000229135 (pp) 9606.ENSP00000306157	ENSP00000229135	ENSP00000306157	IFNG	interferon gamma	IL7R	interleukin 7 receptor	0.101		0.65			0.926	0.784
pp	9606.ENSP00000229135 (pp) 9606.ENSP00000327048	ENSP00000229135	ENSP00000327048	IFNG	interferon gamma	MAF	MAF bZIP transcription factor	0.055					0.582	0.576
pp	9606.ENSP00000229135 (pp) 9606.ENSP00000347495	ENSP00000229135	ENSP00000347495	IFNG	interferon gamma	WARS1	tryptophanyl-tRNA synthetase 1	0.115					0.444	0.398
pp	9606.ENSP00000229135 (pp) 9606.ENSP00000353099	ENSP00000229135	ENSP00000353099	IFNG	interferon gamma	HLA-DRB1	major histocompatibility complex, class II, DR beta 1	0.089					0.83	0.822
pp	9606.ENSP00000229135 (pp) 9606.ENSP00000353512	ENSP00000229135	ENSP00000353512	IFNG	interferon gamma	PARP9	poly(ADP-ribose) polymerase family member 9	0.067					0.501	0.488
pp	9606.ENSP00000229135 (pp) 9606.ENSP00000356320	ENSP00000229135	ENSP00000356320	IFNG	interferon gamma	ULBP2	UL16 binding protein 2	0.063					0.508	0.497
pp	9606.ENSP00000229135 (pp) 9606.ENSP00000357036	ENSP00000229135	ENSP00000357036	IFNG	interferon gamma	SLAMF6	SLAM family member 6	0.138					0.531	0.479
pp	9606.ENSP00000229135 (pp) 9606.ENSP00000357470	ENSP00000229135	ENSP00000357470	IFNG	interferon gamma	IL6R	interleukin 6 receptor		0.273	0.65			0.896	0.625
pp	9606.ENSP00000229135 (pp) 9606.ENSP00000359663	ENSP00000229135	ENSP00000359663	IFNG	interferon gamma	CD40LG	CD40 ligand	0.14					0.919	0.91
pp	9606.ENSP00000229135 (pp) 9606.ENSP00000362994	ENSP00000229135	ENSP00000362994	IFNG	interferon gamma	TRAF1	TNF receptor associated factor 1	0.127					0.426	0.37
pp	9606.ENSP00000229135 (pp) 9606.ENSP00000363512	ENSP00000229135	ENSP00000363512	IFNG	interferon gamma	ALOX5	arachidonate 5-lipoxygenase	0.049					0.414	0.41
pp	9606.ENSP00000229135 (pp) 9606.ENSP00000364080	ENSP00000229135	ENSP00000364080	IFNG	interferon gamma	HLA-DQB1	major histocompatibility complex, class II, DQ beta 1	0.09					0.635	0.616
pp	9606.ENSP00000229135 (pp) 9606.ENSP00000369293	ENSP00000229135	ENSP00000369293	IFNG	interferon gamma	IL2RA	interleukin 2 receptor subunit alpha	0.382		0.65			0.967	0.86
pp	9606.ENSP00000229135 (pp) 9606.ENSP00000371471	ENSP00000229135	ENSP00000371471	IFNG	interferon gamma	RSAD2	radical S-adenosyl methionine domain containing 2	0.065					0.504	0.492
pp	9606.ENSP00000229135 (pp) 9606.ENSP00000376197	ENSP00000229135	ENSP00000376197	IFNG	interferon gamma	TFRC	transferrin receptor	0.095					0.604	0.581
pp	9606.ENSP00000229135 (pp) 9606.ENSP00000378786	ENSP00000229135	ENSP00000378786	IFNG	interferon gamma	HLA-DRA	major histocompatibility complex, class II, DR alpha	0.097			0.139		0.612	0.541
pp	9606.ENSP00000229135 (pp) 9606.ENSP00000381185	ENSP00000229135	ENSP00000381185	IFNG	interferon gamma	BCL2	BCL2 apoptosis regulator	0.092					0.795	0.784
pp	9606.ENSP00000229135 (pp) 9606.ENSP00000386884	ENSP00000229135	ENSP00000386884	IFNG	interferon gamma	CXCR4	C-X-C motif chemokine receptor 4	0.042					0.711	0.711
pp	9606.ENSP00000229135 (pp) 9606.ENSP00000403495	ENSP00000229135	ENSP00000403495	IFNG	interferon gamma	LTA	lymphotoxin alpha	0.143					0.861	0.845
pp	9606.ENSP00000229135 (pp) 9606.ENSP00000409346	ENSP00000229135	ENSP00000409346	IFNG	interferon gamma	CISH	cytokine inducible SH2 containing protein	0.06					0.73	0.725
pp	9606.ENSP00000229135 (pp) 9606.ENSP00000418915	ENSP00000229135	ENSP00000418915	IFNG	interferon gamma	CDKN2A	cyclin dependent kinase inhibitor 2A	0.086					0.504	0.48
pp	9606.ENSP00000229135 (pp) 9606.ENSP00000474412	ENSP00000229135	ENSP00000474412	IFNG	interferon gamma	CCL5	C-C motif chemokine 5	0.297					0.921	0.892
pp	9606.ENSP00000229135 (pp) 9606.ENSP00000481249	ENSP00000229135	ENSP00000481249	IFNG	interferon gamma	SOCS2	suppressor of cytokine signaling 2	0.073					0.438	0.419
pp	9606.ENSP00000229135 (pp) 9606.ENSP00000493536	ENSP00000229135	ENSP00000493536	IFNG	interferon gamma	SAMHD1	SAM and HD domain containing deoxynucleoside triphosphate triphosphohydrolase 1	0.056					0.586	0.58
pp	9606.ENSP00000229135 (pp) 9606.ENSP00000496577	ENSP00000229135	ENSP00000496577	IFNG	interferon gamma	SOCS1	suppressor of cytokine signaling 1	0.197		0.5			0.917	0.812
pp	9606.ENSP00000229135 (pp) 9606.ENSP00000496959	ENSP00000229135	ENSP00000496959	IFNG	interferon gamma	ITGAM	integrin subunit alpha M	0.072					0.92	0.918
pp	9606.ENSP00000229135 (pp) 9606.ENSP00000498227	ENSP00000229135	ENSP00000498227	IFNG	interferon gamma	SELL	selectin L	0.126					0.87	0.858
pp	9606.ENSP00000229708 (pp) 9606.ENSP00000356320	ENSP00000229708	ENSP00000356320	ULBP1	UL16 binding protein 1	ULBP2	UL16 binding protein 2	0.097	0.06	0.9			0.911	0.082
pp	9606.ENSP00000229708 (pp) 9606.ENSP00000357036	ENSP00000229708	ENSP00000357036	ULBP1	UL16 binding protein 1	SLAMF6	SLAM family member 6						0.48	0.48
pp	9606.ENSP00000229708 (pp) 9606.ENSP00000403495	ENSP00000229708	ENSP00000403495	ULBP1	UL16 binding protein 1	LTA	lymphotoxin alpha						0.518	0.518
pp	9606.ENSP00000232564 (pp) 9606.ENSP00000262741	ENSP00000232564	ENSP00000262741	GNB4	G protein subunit beta 4	PIK3R3	phosphoinositide-3-kinase regulatory subunit 3			0.65			0.693	0.16
pp	9606.ENSP00000232564 (pp) 9606.ENSP00000278568	ENSP00000232564	ENSP00000278568	GNB4	G protein subunit beta 4	PAK1	p21 (RAC1) activated kinase 1	0.056		0.5	0.173		0.612	0.124
pp	9606.ENSP00000232564 (pp) 9606.ENSP00000292303	ENSP00000232564	ENSP00000292303	GNB4	G protein subunit beta 4	CCR5	C-C motif chemokine receptor 5	0.044		0.9	0.129		0.913	0.079
pp	9606.ENSP00000232564 (pp) 9606.ENSP00000337261	ENSP00000232564	ENSP00000337261	GNB4	G protein subunit beta 4	ARHGEF1	Rho guanine nucleotide exchange factor 1			0.5			0.516	0.072
pp	9606.ENSP00000232564 (pp) 9606.ENSP00000356529	ENSP00000232564	ENSP00000356529	GNB4	G protein subunit beta 4	RGS16	regulator of G protein signaling 16	0.068		0.5	0.178		0.613	0.109
pp	9606.ENSP00000232564 (pp) 9606.ENSP00000359643	ENSP00000232564	ENSP00000359643	GNB4	G protein subunit beta 4	LPAR3	lysophosphatidic acid receptor 3			0.5	0.427		0.722	0.108
pp	9606.ENSP00000232564 (pp) 9606.ENSP00000380942	ENSP00000232564	ENSP00000380942	GNB4	G protein subunit beta 4	ARHGEF12	Rho guanine nucleotide exchange factor 12			0.5			0.523	0.087
pp	9606.ENSP00000232564 (pp) 9606.ENSP00000386884	ENSP00000232564	ENSP00000386884	GNB4	G protein subunit beta 4	CXCR4	C-X-C motif chemokine receptor 4	0.086		0.9	0.129		0.922	0.144
pp	9606.ENSP00000232564 (pp) 9606.ENSP00000497260	ENSP00000232564	ENSP00000497260	GNB4	G protein subunit beta 4	GNAI1	G protein subunit alpha i1	0.195		0.65	0.947		0.99	0.43
pp	9606.ENSP00000234739 (pp) 9606.ENSP00000261349	ENSP00000234739	ENSP00000261349	BCL9	BCL9 transcription coactivator	LRP6	LDL receptor related protein 6	0.08					0.405	0.38
pp	9606.ENSP00000236925 (pp) 9606.ENSP00000307959	ENSP00000236925	ENSP00000307959	CAMSAP2	calmodulin regulated spectrin associated protein family member 2	DST	dystonin	0.136			0.135		0.431	0.301
pp	9606.ENSP00000250416 (pp) 9606.ENSP00000353512	ENSP00000250416	ENSP00000353512	PARP2	poly(ADP-ribose) polymerase 2	PARP9	poly(ADP-ribose) polymerase family member 9	0.086					0.621	0.603
pp	9606.ENSP00000250416 (pp) 9606.ENSP00000402084	ENSP00000250416	ENSP00000402084	PARP2	poly(ADP-ribose) polymerase 2	WEE1	WEE1 G2 checkpoint kinase	0.097					0.425	0.389
pp	9606.ENSP00000256495 (pp) 9606.ENSP00000264716	ENSP00000256495	ENSP00000264716	BHLHE40	basic helix-loop-helix family member e40	FOSL2	FOS like 2, AP-1 transcription factor subunit	0.19			0.054		0.505	0.407
pp	9606.ENSP00000256637 (pp) 9606.ENSP00000376197	ENSP00000256637	ENSP00000376197	SORT1	sortilin 1	TFRC	transferrin receptor			0.5			0.624	0.28
pp	9606.ENSP00000256637 (pp) 9606.ENSP00000386884	ENSP00000256637	ENSP00000386884	SORT1	sortilin 1	CXCR4	C-X-C motif chemokine receptor 4						0.45	0.45
pp	9606.ENSP00000259486 (pp) 9606.ENSP00000359643	ENSP00000259486	ENSP00000359643	ENPP2	ectonucleotide pyrophosphatase/phosphodiesterase 2	LPAR3	lysophosphatidic acid receptor 3						0.795	0.795
pp	9606.ENSP00000260505 (pp) 9606.ENSP00000351318	ENSP00000260505	ENSP00000351318	TTLL7	tubulin tyrosine ligase like 7	PLEKHG1	pleckstrin homology and RhoGEF domain containing G1						0.43	0.431
pp	9606.ENSP00000261024 (pp) 9606.ENSP00000376197	ENSP00000261024	ENSP00000376197	SLC40A1	solute carrier family 40 member 1	TFRC	transferrin receptor						0.936	0.937
pp	9606.ENSP00000261349 (pp) 9606.ENSP00000337439	ENSP00000261349	ENSP00000337439	LRP6	LDL receptor related protein 6	DACT1	dishevelled binding antagonist of beta catenin 1	0.042					0.461	0.461
pp	9606.ENSP00000262741 (pp) 9606.ENSP00000264246	ENSP00000262741	ENSP00000264246	PIK3R3	phosphoinositide-3-kinase regulatory subunit 3	CD80	CD80 molecule			0.4			0.409	0.056
pp	9606.ENSP00000262741 (pp) 9606.ENSP00000265382	ENSP00000262741	ENSP00000265382	PIK3R3	phosphoinositide-3-kinase regulatory subunit 3	PIP5K1B	phosphatidylinositol-4-phosphate 5-kinase type 1 beta			0.913			0.921	0.132
pp	9606.ENSP00000262741 (pp) 9606.ENSP00000278568	ENSP00000262741	ENSP00000278568	PIK3R3	phosphoinositide-3-kinase regulatory subunit 3	PAK1	p21 (RAC1) activated kinase 1			0.4			0.45	0.122
pp	9606.ENSP00000262741 (pp) 9606.ENSP00000288135	ENSP00000262741	ENSP00000288135	PIK3R3	phosphoinositide-3-kinase regulatory subunit 3	KIT	KIT proto-oncogene, receptor tyrosine kinase	0.054		0.9	0.228		0.932	0.183
pp	9606.ENSP00000262741 (pp) 9606.ENSP00000306157	ENSP00000262741	ENSP00000306157	PIK3R3	phosphoinositide-3-kinase regulatory subunit 3	IL7R	interleukin 7 receptor			0.5			0.523	0.087
pp	9606.ENSP00000262741 (pp) 9606.ENSP00000369293	ENSP00000262741	ENSP00000369293	PIK3R3	phosphoinositide-3-kinase regulatory subunit 3	IL2RA	interleukin 2 receptor subunit alpha			0.4			0.4
pp	9606.ENSP00000262741 (pp) 9606.ENSP00000376197	ENSP00000262741	ENSP00000376197	PIK3R3	phosphoinositide-3-kinase regulatory subunit 3	TFRC	transferrin receptor			0.4			0.452	0.125
pp	9606.ENSP00000262741 (pp) 9606.ENSP00000409346	ENSP00000262741	ENSP00000409346	PIK3R3	phosphoinositide-3-kinase regulatory subunit 3	CISH	cytokine inducible SH2 containing protein			0.54			0.553	0.07
pp	9606.ENSP00000262741 (pp) 9606.ENSP00000481249	ENSP00000262741	ENSP00000481249	PIK3R3	phosphoinositide-3-kinase regulatory subunit 3	SOCS2	suppressor of cytokine signaling 2			0.54			0.557	0.077
pp	9606.ENSP00000262741 (pp) 9606.ENSP00000496577	ENSP00000262741	ENSP00000496577	PIK3R3	phosphoinositide-3-kinase regulatory subunit 3	SOCS1	suppressor of cytokine signaling 1			0.54			0.715	0.406
pp	9606.ENSP00000262741 (pp) 9606.ENSP00000496959	ENSP00000262741	ENSP00000496959	PIK3R3	phosphoinositide-3-kinase regulatory subunit 3	ITGAM	integrin subunit alpha M			0.9			0.9	0.045
pp	9606.ENSP00000262741 (pp) 9606.ENSP00000497260	ENSP00000262741	ENSP00000497260	PIK3R3	phosphoinositide-3-kinase regulatory subunit 3	GNAI1	G protein subunit alpha i1			0.9			0.915	0.185
pp	9606.ENSP00000264057 (pp) 9606.ENSP00000302177	ENSP00000264057	ENSP00000302177	DGKD	diacylglycerol kinase delta	MBOAT2	membrane bound O-acyltransferase domain containing 2	0.056		0.65			0.726	0.24
pp	9606.ENSP00000264246 (pp) 9606.ENSP00000278568	ENSP00000264246	ENSP00000278568	CD80	CD80 molecule	PAK1	p21 (RAC1) activated kinase 1			0.5			0.499
pp	9606.ENSP00000264246 (pp) 9606.ENSP00000288135	ENSP00000264246	ENSP00000288135	CD80	CD80 molecule	KIT	KIT proto-oncogene, receptor tyrosine kinase	0.141			0.045		0.505	0.446
pp	9606.ENSP00000264246 (pp) 9606.ENSP00000292303	ENSP00000264246	ENSP00000292303	CD80	CD80 molecule	CCR5	C-C motif chemokine receptor 5	0.228			0.098		0.787	0.72
pp	9606.ENSP00000264246 (pp) 9606.ENSP00000306157	ENSP00000264246	ENSP00000306157	CD80	CD80 molecule	IL7R	interleukin 7 receptor	0.162					0.647	0.596
pp	9606.ENSP00000264246 (pp) 9606.ENSP00000353099	ENSP00000264246	ENSP00000353099	CD80	CD80 molecule	HLA-DRB1	major histocompatibility complex, class II, DR beta 1	0.156			0.126		0.558	0.45
pp	9606.ENSP00000264246 (pp) 9606.ENSP00000357036	ENSP00000264246	ENSP00000357036	CD80	CD80 molecule	SLAMF6	SLAM family member 6	0.181			0.045		0.59	0.519
pp	9606.ENSP00000264246 (pp) 9606.ENSP00000357470	ENSP00000264246	ENSP00000357470	CD80	CD80 molecule	IL6R	interleukin 6 receptor	0.102					0.438	0.4
pp	9606.ENSP00000264246 (pp) 9606.ENSP00000359663	ENSP00000264246	ENSP00000359663	CD80	CD80 molecule	CD40LG	CD40 ligand	0.106			0.098		0.998	0.998
pp	9606.ENSP00000264246 (pp) 9606.ENSP00000364080	ENSP00000264246	ENSP00000364080	CD80	CD80 molecule	HLA-DQB1	major histocompatibility complex, class II, DQ beta 1	0.156			0.126		0.445	0.308
pp	9606.ENSP00000264246 (pp) 9606.ENSP00000369293	ENSP00000264246	ENSP00000369293	CD80	CD80 molecule	IL2RA	interleukin 2 receptor subunit alpha	0.169					0.646	0.592
pp	9606.ENSP00000264246 (pp) 9606.ENSP00000376197	ENSP00000264246	ENSP00000376197	CD80	CD80 molecule	TFRC	transferrin receptor	0.054					0.479	0.472
pp	9606.ENSP00000264246 (pp) 9606.ENSP00000378786	ENSP00000264246	ENSP00000378786	CD80	CD80 molecule	HLA-DRA	major histocompatibility complex, class II, DR alpha	0.17			0.267		0.573	0.354
pp	9606.ENSP00000264246 (pp) 9606.ENSP00000381185	ENSP00000264246	ENSP00000381185	CD80	CD80 molecule	BCL2	BCL2 apoptosis regulator	0.074			0.141		0.527	0.453
pp	9606.ENSP00000264246 (pp) 9606.ENSP00000386884	ENSP00000264246	ENSP00000386884	CD80	CD80 molecule	CXCR4	C-X-C motif chemokine receptor 4	0.128			0.098		0.716	0.668
pp	9606.ENSP00000264246 (pp) 9606.ENSP00000403495	ENSP00000264246	ENSP00000403495	CD80	CD80 molecule	LTA	lymphotoxin alpha	0.174					0.508	0.43
pp	9606.ENSP00000264246 (pp) 9606.ENSP00000474412	ENSP00000264246	ENSP00000474412	CD80	CD80 molecule	CCL5	C-C motif chemokine 5	0.128			0.096		0.696	0.646
pp	9606.ENSP00000264246 (pp) 9606.ENSP00000496577	ENSP00000264246	ENSP00000496577	CD80	CD80 molecule	SOCS1	suppressor of cytokine signaling 1	0.133					0.473	0.418
pp	9606.ENSP00000264246 (pp) 9606.ENSP00000496959	ENSP00000264246	ENSP00000496959	CD80	CD80 molecule	ITGAM	integrin subunit alpha M	0.165			0.071		0.843	0.814
pp	9606.ENSP00000264246 (pp) 9606.ENSP00000498227	ENSP00000264246	ENSP00000498227	CD80	CD80 molecule	SELL	selectin L	0.152					0.749	0.717
pp	9606.ENSP00000264344 (pp) 9606.ENSP00000346032	ENSP00000264344	ENSP00000346032	FAM13A	family with sequence similarity 13 member A	ANXA2	annexin A2						0.446	0.446
pp	9606.ENSP00000264377 (pp) 9606.ENSP00000353734	ENSP00000264377	ENSP00000353734	ADAM23	ADAM metallopeptidase domain 23	PLAGL1	PLAG1 like zinc finger 1						0.452	0.452
pp	9606.ENSP00000264716 (pp) 9606.ENSP00000327048	ENSP00000264716	ENSP00000327048	FOSL2	FOS like 2, AP-1 transcription factor subunit	MAF	MAF bZIP transcription factor	0.047			0.383		0.796	0.681
pp	9606.ENSP00000264716 (pp) 9606.ENSP00000381185	ENSP00000264716	ENSP00000381185	FOSL2	FOS like 2, AP-1 transcription factor subunit	BCL2	BCL2 apoptosis regulator						0.521	0.522
pp	9606.ENSP00000265382 (pp) 9606.ENSP00000377936	ENSP00000265382	ENSP00000377936	PIP5K1B	phosphatidylinositol-4-phosphate 5-kinase type 1 beta	PPP2R2B	protein phosphatase 2 regulatory subunit Bbeta	0.042					0.585	0.585
pp	9606.ENSP00000265734 (pp) 9606.ENSP00000296509	ENSP00000265734	ENSP00000296509	CDK6	cyclin dependent kinase 6	MAD2L1	mitotic arrest deficient 2 like 1	0.418			0.113		0.64	0.36
pp	9606.ENSP00000265734 (pp) 9606.ENSP00000377936	ENSP00000265734	ENSP00000377936	CDK6	cyclin dependent kinase 6	PPP2R2B	protein phosphatase 2 regulatory subunit Bbeta	0.073			0.32		0.409	0.139
pp	9606.ENSP00000265734 (pp) 9606.ENSP00000378699	ENSP00000265734	ENSP00000378699	CDK6	cyclin dependent kinase 6	CDK1	cyclin dependent kinase 1	0.163	0.075				0.579	0.5
pp	9606.ENSP00000265734 (pp) 9606.ENSP00000380942	ENSP00000265734	ENSP00000380942	CDK6	cyclin dependent kinase 6	ARHGEF12	Rho guanine nucleotide exchange factor 12	0.11					0.437	0.394
pp	9606.ENSP00000265734 (pp) 9606.ENSP00000381185	ENSP00000265734	ENSP00000381185	CDK6	cyclin dependent kinase 6	BCL2	BCL2 apoptosis regulator	0.05			0.046		0.712	0.708
pp	9606.ENSP00000265734 (pp) 9606.ENSP00000402084	ENSP00000265734	ENSP00000402084	CDK6	cyclin dependent kinase 6	WEE1	WEE1 G2 checkpoint kinase	0.127			0.314		0.828	0.737
pp	9606.ENSP00000265734 (pp) 9606.ENSP00000410452	ENSP00000265734	ENSP00000410452	CDK6	cyclin dependent kinase 6	STMN1	stathmin 1	0.146			0.094		0.559	0.477
pp	9606.ENSP00000265734 (pp) 9606.ENSP00000418915	ENSP00000265734	ENSP00000418915	CDK6	cyclin dependent kinase 6	CDKN2A	cyclin dependent kinase inhibitor 2A	0.044		0.9	0.999		0.999	0.999
pp	9606.ENSP00000266037 (pp) 9606.ENSP00000355652	ENSP00000266037	ENSP00000355652	DOCK3	dedicator of cytokinesis 3	RHOU	ras homolog family member U	0.098			0.284		0.456	0.226
pp	9606.ENSP00000266037 (pp) 9606.ENSP00000409346	ENSP00000266037	ENSP00000409346	DOCK3	dedicator of cytokinesis 3	CISH	cytokine inducible SH2 containing protein						0.462	0.462
pp	9606.ENSP00000266659 (pp) 9606.ENSP00000346032	ENSP00000266659	ENSP00000346032	GLIPR1	GLI pathogenesis related 1	ANXA2	annexin A2	0.234			0.046		0.411	0.26
pp	9606.ENSP00000271234 (pp) 9606.ENSP00000278568	ENSP00000271234	ENSP00000278568	FNBP1L	formin binding protein 1 like	PAK1	p21 (RAC1) activated kinase 1			0.4	0.125		0.452
pp	9606.ENSP00000271234 (pp) 9606.ENSP00000355731	ENSP00000271234	ENSP00000355731	FNBP1L	formin binding protein 1 like	CDC42BPA	CDC42 binding protein kinase alpha	0.109		0.4	0.057		0.494	0.116
pp	9606.ENSP00000271234 (pp) 9606.ENSP00000376197	ENSP00000271234	ENSP00000376197	FNBP1L	formin binding protein 1 like	TFRC	transferrin receptor	0.042		0.4			0.425	0.081
pp	9606.ENSP00000271234 (pp) 9606.ENSP00000387261	ENSP00000271234	ENSP00000387261	FNBP1L	formin binding protein 1 like	PSTPIP2	proline-serine-threonine phosphatase interacting protein 2	0.049			0.071		0.431	0.409
pp	9606.ENSP00000278568 (pp) 9606.ENSP00000304669	ENSP00000278568	ENSP00000304669	PAK1	p21 (RAC1) activated kinase 1	CTNNA1	catenin alpha 1	0.058		0.5			0.523	0.069
pp	9606.ENSP00000278568 (pp) 9606.ENSP00000307959	ENSP00000278568	ENSP00000307959	PAK1	p21 (RAC1) activated kinase 1	DST	dystonin	0.057		0.4			0.426	0.067
pp	9606.ENSP00000278568 (pp) 9606.ENSP00000355652	ENSP00000278568	ENSP00000355652	PAK1	p21 (RAC1) activated kinase 1	RHOU	ras homolog family member U	0.056		0.5	0.849		0.937	0.224
pp	9606.ENSP00000278568 (pp) 9606.ENSP00000355731	ENSP00000278568	ENSP00000355731	PAK1	p21 (RAC1) activated kinase 1	CDC42BPA	CDC42 binding protein kinase alpha	0.06		0.4	0.071		0.508	0.172
pp	9606.ENSP00000278568 (pp) 9606.ENSP00000358994	ENSP00000278568	ENSP00000358994	PAK1	p21 (RAC1) activated kinase 1	MYO6	myosin VI	0.049		0.9	0.292		0.928	0.064
pp	9606.ENSP00000278568 (pp) 9606.ENSP00000376197	ENSP00000278568	ENSP00000376197	PAK1	p21 (RAC1) activated kinase 1	TFRC	transferrin receptor	0.06		0.4			0.455	0.113
pp	9606.ENSP00000281821 (pp) 9606.ENSP00000386741	ENSP00000281821	ENSP00000386741	EPHA4	EPH receptor A4	CHN1	chimerin 1	0.089			0.097		0.767	0.74
pp	9606.ENSP00000281821 (pp) 9606.ENSP00000496959	ENSP00000281821	ENSP00000496959	EPHA4	EPH receptor A4	ITGAM	integrin subunit alpha M				0.058		0.512	0.504
pp	9606.ENSP00000284984 (pp) 9606.ENSP00000376465	ENSP00000284984	ENSP00000376465	ADAMTS1	ADAM metallopeptidase with thrombospondin type 1 motif 1	GALNT3	polypeptide N-acetylgalactosaminyltransferase 3						0.405	0.406
pp	9606.ENSP00000285670 (pp) 9606.ENSP00000454945	ENSP00000285670	ENSP00000454945	SAMSN1	SAM domain, SH3 domain and nuclear localization signals 1	TMEM204	transmembrane protein 204	0.053					0.515	0.509
pp	9606.ENSP00000288135 (pp) 9606.ENSP00000296509	ENSP00000288135	ENSP00000296509	KIT	KIT proto-oncogene, receptor tyrosine kinase	MAD2L1	mitotic arrest deficient 2 like 1	0.087					0.421	0.392
pp	9606.ENSP00000288135 (pp) 9606.ENSP00000306157	ENSP00000288135	ENSP00000306157	KIT	KIT proto-oncogene, receptor tyrosine kinase	IL7R	interleukin 7 receptor	0.103			0.292		0.842	0.772
pp	9606.ENSP00000288135 (pp) 9606.ENSP00000332353	ENSP00000288135	ENSP00000332353	KIT	KIT proto-oncogene, receptor tyrosine kinase	PTCH1	patched 1	0.068					0.416	0.4
pp	9606.ENSP00000288135 (pp) 9606.ENSP00000369293	ENSP00000288135	ENSP00000369293	KIT	KIT proto-oncogene, receptor tyrosine kinase	IL2RA	interleukin 2 receptor subunit alpha						0.4	0.401
pp	9606.ENSP00000288135 (pp) 9606.ENSP00000376197	ENSP00000288135	ENSP00000376197	KIT	KIT proto-oncogene, receptor tyrosine kinase	TFRC	transferrin receptor						0.773	0.773
pp	9606.ENSP00000288135 (pp) 9606.ENSP00000378786	ENSP00000288135	ENSP00000378786	KIT	KIT proto-oncogene, receptor tyrosine kinase	HLA-DRA	major histocompatibility complex, class II, DR alpha	0.063					0.449	0.437
pp	9606.ENSP00000288135 (pp) 9606.ENSP00000381185	ENSP00000288135	ENSP00000381185	KIT	KIT proto-oncogene, receptor tyrosine kinase	BCL2	BCL2 apoptosis regulator	0.049					0.707	0.705
pp	9606.ENSP00000288135 (pp) 9606.ENSP00000386884	ENSP00000288135	ENSP00000386884	KIT	KIT proto-oncogene, receptor tyrosine kinase	CXCR4	C-X-C motif chemokine receptor 4	0.097					0.833	0.824
pp	9606.ENSP00000288135 (pp) 9606.ENSP00000418915	ENSP00000288135	ENSP00000418915	KIT	KIT proto-oncogene, receptor tyrosine kinase	CDKN2A	cyclin dependent kinase inhibitor 2A						0.669	0.669
pp	9606.ENSP00000288135 (pp) 9606.ENSP00000474412	ENSP00000288135	ENSP00000474412	KIT	KIT proto-oncogene, receptor tyrosine kinase	CCL5	C-C motif chemokine 5	0.083					0.422	0.396
pp	9606.ENSP00000288135 (pp) 9606.ENSP00000481249	ENSP00000288135	ENSP00000481249	KIT	KIT proto-oncogene, receptor tyrosine kinase	SOCS2	suppressor of cytokine signaling 2	0.049			0.152		0.61	0.556
pp	9606.ENSP00000288135 (pp) 9606.ENSP00000496577	ENSP00000288135	ENSP00000496577	KIT	KIT proto-oncogene, receptor tyrosine kinase	SOCS1	suppressor of cytokine signaling 1			0.5	0.424		0.775	0.281
pp	9606.ENSP00000288135 (pp) 9606.ENSP00000496959	ENSP00000288135	ENSP00000496959	KIT	KIT proto-oncogene, receptor tyrosine kinase	ITGAM	integrin subunit alpha M	0.053					0.797	0.795
pp	9606.ENSP00000288135 (pp) 9606.ENSP00000498227	ENSP00000288135	ENSP00000498227	KIT	KIT proto-oncogene, receptor tyrosine kinase	SELL	selectin L	0.102			0.045		0.515	0.48
pp	9606.ENSP00000292303 (pp) 9606.ENSP00000306157	ENSP00000292303	ENSP00000306157	CCR5	C-C motif chemokine receptor 5	IL7R	interleukin 7 receptor	0.217					0.736	0.677
pp	9606.ENSP00000292303 (pp) 9606.ENSP00000353099	ENSP00000292303	ENSP00000353099	CCR5	C-C motif chemokine receptor 5	HLA-DRB1	major histocompatibility complex, class II, DR beta 1	0.247					0.505	0.37
pp	9606.ENSP00000292303 (pp) 9606.ENSP00000357470	ENSP00000292303	ENSP00000357470	CCR5	C-C motif chemokine receptor 5	IL6R	interleukin 6 receptor	0.109					0.438	0.396
pp	9606.ENSP00000292303 (pp) 9606.ENSP00000359663	ENSP00000292303	ENSP00000359663	CCR5	C-C motif chemokine receptor 5	CD40LG	CD40 ligand	0.168					0.771	0.737
pp	9606.ENSP00000292303 (pp) 9606.ENSP00000365596	ENSP00000292303	ENSP00000365596	CCR5	C-C motif chemokine receptor 5	GPR183	G protein-coupled receptor 183	0.306					0.536	0.359
pp	9606.ENSP00000292303 (pp) 9606.ENSP00000369293	ENSP00000292303	ENSP00000369293	CCR5	C-C motif chemokine receptor 5	IL2RA	interleukin 2 receptor subunit alpha	0.193					0.563	0.482
pp	9606.ENSP00000292303 (pp) 9606.ENSP00000378786	ENSP00000292303	ENSP00000378786	CCR5	C-C motif chemokine receptor 5	HLA-DRA	major histocompatibility complex, class II, DR alpha	0.25					0.637	0.537
pp	9606.ENSP00000292303 (pp) 9606.ENSP00000381185	ENSP00000292303	ENSP00000381185	CCR5	C-C motif chemokine receptor 5	BCL2	BCL2 apoptosis regulator	0.09					0.411	0.38
pp	9606.ENSP00000292303 (pp) 9606.ENSP00000386884	ENSP00000292303	ENSP00000386884	CCR5	C-C motif chemokine receptor 5	CXCR4	C-X-C motif chemokine receptor 4	0.101		0.5	0.628		0.996	0.984
pp	9606.ENSP00000292303 (pp) 9606.ENSP00000403495	ENSP00000292303	ENSP00000403495	CCR5	C-C motif chemokine receptor 5	LTA	lymphotoxin alpha	0.101					0.428	0.39
pp	9606.ENSP00000292303 (pp) 9606.ENSP00000474412	ENSP00000292303	ENSP00000474412	CCR5	C-C motif chemokine receptor 5	CCL5	C-C motif chemokine 5	0.253		0.9	0.982		0.999	0.999
pp	9606.ENSP00000292303 (pp) 9606.ENSP00000493536	ENSP00000292303	ENSP00000493536	CCR5	C-C motif chemokine receptor 5	SAMHD1	SAM and HD domain containing deoxynucleoside triphosphate triphosphohydrolase 1	0.118					0.643	0.613
pp	9606.ENSP00000292303 (pp) 9606.ENSP00000496959	ENSP00000292303	ENSP00000496959	CCR5	C-C motif chemokine receptor 5	ITGAM	integrin subunit alpha M	0.335					0.84	0.77
pp	9606.ENSP00000292303 (pp) 9606.ENSP00000497260	ENSP00000292303	ENSP00000497260	CCR5	C-C motif chemokine receptor 5	GNAI1	G protein subunit alpha i1			0.9	0.909		0.991	0.122
pp	9606.ENSP00000292303 (pp) 9606.ENSP00000498227	ENSP00000292303	ENSP00000498227	CCR5	C-C motif chemokine receptor 5	SELL	selectin L	0.205					0.82	0.783
pp	9606.ENSP00000296509 (pp) 9606.ENSP00000326550	ENSP00000296509	ENSP00000326550	MAD2L1	mitotic arrest deficient 2 like 1	TACC3	transforming acidic coiled-coil containing protein 3	0.589			0.133		0.8	0.486
pp	9606.ENSP00000296509 (pp) 9606.ENSP00000378699	ENSP00000296509	ENSP00000378699	MAD2L1	mitotic arrest deficient 2 like 1	CDK1	cyclin dependent kinase 1	0.858		0.5	0.113		0.992	0.897
pp	9606.ENSP00000296509 (pp) 9606.ENSP00000402084	ENSP00000296509	ENSP00000402084	MAD2L1	mitotic arrest deficient 2 like 1	WEE1	WEE1 G2 checkpoint kinase	0.179			0.113		0.48	0.343
pp	9606.ENSP00000296677 (pp) 9606.ENSP00000480798	ENSP00000296677	ENSP00000480798	F2RL1	F2R like trypsin receptor 1	NDFIP2	NEDD4 family-interacting protein 2;	0.056					0.492	0.484
pp	9606.ENSP00000297991 (pp) 9606.ENSP00000390637	ENSP00000297991	ENSP00000390637	AQP3	aquaporin 3 (Gill blood group)	SLC14A1	solute carrier family 14 member 1 (Kidd blood group)	0.053					0.482	0.476
pp	9606.ENSP00000303424 (pp) 9606.ENSP00000497260	ENSP00000303424	ENSP00000497260	PTGDR	prostaglandin D2 receptor	GNAI1	G protein subunit alpha i1				0.125		0.402	0.345
pp	9606.ENSP00000304604 (pp) 9606.ENSP00000376992	ENSP00000304604	ENSP00000376992	MAGI3	membrane associated guanylate kinase, WW and PDZ domain containing 3	BCL2L15	BCL2 like 15	0.043					0.436	0.436
pp	9606.ENSP00000304604 (pp) 9606.ENSP00000380942	ENSP00000304604	ENSP00000380942	MAGI3	membrane associated guanylate kinase, WW and PDZ domain containing 3	ARHGEF12	Rho guanine nucleotide exchange factor 12	0.067					0.549	0.537
pp	9606.ENSP00000304669 (pp) 9606.ENSP00000418915	ENSP00000304669	ENSP00000418915	CTNNA1	catenin alpha 1	CDKN2A	cyclin dependent kinase inhibitor 2A	0.042			0.045		0.48	0.478
pp	9606.ENSP00000306157 (pp) 9606.ENSP00000327048	ENSP00000306157	ENSP00000327048	IL7R	interleukin 7 receptor	MAF	MAF bZIP transcription factor	0.061					0.401	0.389
pp	9606.ENSP00000306157 (pp) 9606.ENSP00000348635	ENSP00000306157	ENSP00000348635	IL7R	interleukin 7 receptor	JAML	junction adhesion molecule like	0.139					0.431	0.367
pp	9606.ENSP00000306157 (pp) 9606.ENSP00000353099	ENSP00000306157	ENSP00000353099	IL7R	interleukin 7 receptor	HLA-DRB1	major histocompatibility complex, class II, DR beta 1	0.146					0.492	0.43
pp	9606.ENSP00000306157 (pp) 9606.ENSP00000356058	ENSP00000306157	ENSP00000356058	IL7R	interleukin 7 receptor	FCMR	Fc mu receptor	0.238	0.272				0.478	0.135
pp	9606.ENSP00000306157 (pp) 9606.ENSP00000357036	ENSP00000306157	ENSP00000357036	IL7R	interleukin 7 receptor	SLAMF6	SLAM family member 6	0.196					0.494	0.397
pp	9606.ENSP00000306157 (pp) 9606.ENSP00000357470	ENSP00000306157	ENSP00000357470	IL7R	interleukin 7 receptor	IL6R	interleukin 6 receptor	0.097					0.674	0.654
pp	9606.ENSP00000306157 (pp) 9606.ENSP00000359663	ENSP00000306157	ENSP00000359663	IL7R	interleukin 7 receptor	CD40LG	CD40 ligand	0.266					0.679	0.581
pp	9606.ENSP00000306157 (pp) 9606.ENSP00000365596	ENSP00000306157	ENSP00000365596	IL7R	interleukin 7 receptor	GPR183	G protein-coupled receptor 183	0.277					0.516	0.359
pp	9606.ENSP00000306157 (pp) 9606.ENSP00000369293	ENSP00000306157	ENSP00000369293	IL7R	interleukin 7 receptor	IL2RA	interleukin 2 receptor subunit alpha	0.122					0.914	0.906
pp	9606.ENSP00000306157 (pp) 9606.ENSP00000376197	ENSP00000306157	ENSP00000376197	IL7R	interleukin 7 receptor	TFRC	transferrin receptor			0.4			0.672	0.477
pp	9606.ENSP00000306157 (pp) 9606.ENSP00000381185	ENSP00000306157	ENSP00000381185	IL7R	interleukin 7 receptor	BCL2	BCL2 apoptosis regulator	0.076					0.742	0.733
pp	9606.ENSP00000306157 (pp) 9606.ENSP00000386884	ENSP00000306157	ENSP00000386884	IL7R	interleukin 7 receptor	CXCR4	C-X-C motif chemokine receptor 4	0.139					0.589	0.542
pp	9606.ENSP00000306157 (pp) 9606.ENSP00000403495	ENSP00000306157	ENSP00000403495	IL7R	interleukin 7 receptor	LTA	lymphotoxin alpha	0.084					0.403	0.376
pp	9606.ENSP00000306157 (pp) 9606.ENSP00000409346	ENSP00000306157	ENSP00000409346	IL7R	interleukin 7 receptor	CISH	cytokine inducible SH2 containing protein	0.067			0.51		0.667	0.331
pp	9606.ENSP00000306157 (pp) 9606.ENSP00000454071	ENSP00000306157	ENSP00000454071	IL7R	interleukin 7 receptor	LDLR	low density lipoprotein receptor	0.042		0.5			0.505	0.051
pp	9606.ENSP00000306157 (pp) 9606.ENSP00000474412	ENSP00000306157	ENSP00000474412	IL7R	interleukin 7 receptor	CCL5	C-C motif chemokine 5	0.355					0.65	0.48
pp	9606.ENSP00000306157 (pp) 9606.ENSP00000481249	ENSP00000306157	ENSP00000481249	IL7R	interleukin 7 receptor	SOCS2	suppressor of cytokine signaling 2	0.07			0.292		0.464	0.253
pp	9606.ENSP00000306157 (pp) 9606.ENSP00000496577	ENSP00000306157	ENSP00000496577	IL7R	interleukin 7 receptor	SOCS1	suppressor of cytokine signaling 1	0.075			0.292		0.572	0.401
pp	9606.ENSP00000306157 (pp) 9606.ENSP00000496959	ENSP00000306157	ENSP00000496959	IL7R	interleukin 7 receptor	ITGAM	integrin subunit alpha M	0.156					0.76	0.728
pp	9606.ENSP00000306157 (pp) 9606.ENSP00000498227	ENSP00000306157	ENSP00000498227	IL7R	interleukin 7 receptor	SELL	selectin L	0.197					0.851	0.822
pp	9606.ENSP00000307959 (pp) 9606.ENSP00000324101	ENSP00000307959	ENSP00000324101	DST	dystonin	CD151	CD151 molecule (Raph blood group)	0.061		0.5			0.991	0.983
pp	9606.ENSP00000307959 (pp) 9606.ENSP00000355652	ENSP00000307959	ENSP00000355652	DST	dystonin	RHOU	ras homolog family member U			0.5	0.165		0.578	0.07
pp	9606.ENSP00000308219 (pp) 9606.ENSP00000340361	ENSP00000308219	ENSP00000340361	RGMB	repulsive guidance molecule BMP co-receptor b	ACVR2B	activin A receptor type 2B				0.329		0.504	0.293
pp	9606.ENSP00000324101 (pp) 9606.ENSP00000346032	ENSP00000324101	ENSP00000346032	CD151	CD151 molecule (Raph blood group)	ANXA2	annexin A2	0.194					0.813	0.778
pp	9606.ENSP00000326550 (pp) 9606.ENSP00000378699	ENSP00000326550	ENSP00000378699	TACC3	transforming acidic coiled-coil containing protein 3	CDK1	cyclin dependent kinase 1	0.453			0.108		0.782	0.591
pp	9606.ENSP00000327048 (pp) 9606.ENSP00000358994	ENSP00000327048	ENSP00000358994	MAF	MAF bZIP transcription factor	MYO6	myosin VI	0.054					0.406	0.399
pp	9606.ENSP00000327048 (pp) 9606.ENSP00000418915	ENSP00000327048	ENSP00000418915	MAF	MAF bZIP transcription factor	CDKN2A	cyclin dependent kinase inhibitor 2A				0.054		0.425	0.418
pp	9606.ENSP00000330074 (pp) 9606.ENSP00000378699	ENSP00000330074	ENSP00000378699	H1-5	H1.5 linker histone, cluster member	CDK1	cyclin dependent kinase 1	0.128			0.859		0.89	0.181
pp	9606.ENSP00000332353 (pp) 9606.ENSP00000378699	ENSP00000332353	ENSP00000378699	PTCH1	patched 1	CDK1	cyclin dependent kinase 1						0.508	0.509
pp	9606.ENSP00000332353 (pp) 9606.ENSP00000381185	ENSP00000332353	ENSP00000381185	PTCH1	patched 1	BCL2	BCL2 apoptosis regulator	0.048					0.518	0.515
pp	9606.ENSP00000332353 (pp) 9606.ENSP00000383199	ENSP00000332353	ENSP00000383199	PTCH1	patched 1	NEDD4L	NEDD4 like E3 ubiquitin protein ligase				0.361		0.43	0.145
pp	9606.ENSP00000332353 (pp) 9606.ENSP00000418915	ENSP00000332353	ENSP00000418915	PTCH1	patched 1	CDKN2A	cyclin dependent kinase inhibitor 2A						0.514	0.515
pp	9606.ENSP00000337261 (pp) 9606.ENSP00000356529	ENSP00000337261	ENSP00000356529	ARHGEF1	Rho guanine nucleotide exchange factor 1	RGS16	regulator of G protein signaling 16						0.765	0.765
pp	9606.ENSP00000337261 (pp) 9606.ENSP00000380942	ENSP00000337261	ENSP00000380942	ARHGEF1	Rho guanine nucleotide exchange factor 1	ARHGEF12	Rho guanine nucleotide exchange factor 12	0.049	0.073	0.9			0.916	0.16
pp	9606.ENSP00000338562 (pp) 9606.ENSP00000376197	ENSP00000338562	ENSP00000376197	STX3	syntaxin 3	TFRC	transferrin receptor	0.049					0.408	0.404
pp	9606.ENSP00000346032 (pp) 9606.ENSP00000376197	ENSP00000346032	ENSP00000376197	ANXA2	annexin A2	TFRC	transferrin receptor	0.048					0.56	0.557
pp	9606.ENSP00000346032 (pp) 9606.ENSP00000381185	ENSP00000346032	ENSP00000381185	ANXA2	annexin A2	BCL2	BCL2 apoptosis regulator	0.052					0.435	0.429
pp	9606.ENSP00000346032 (pp) 9606.ENSP00000386884	ENSP00000346032	ENSP00000386884	ANXA2	annexin A2	CXCR4	C-X-C motif chemokine receptor 4						0.559	0.559
pp	9606.ENSP00000353099 (pp) 9606.ENSP00000359663	ENSP00000353099	ENSP00000359663	HLA-DRB1	major histocompatibility complex, class II, DR beta 1	CD40LG	CD40 ligand	0.128					0.431	0.374
pp	9606.ENSP00000353099 (pp) 9606.ENSP00000362994	ENSP00000353099	ENSP00000362994	HLA-DRB1	major histocompatibility complex, class II, DR beta 1	TRAF1	TNF receptor associated factor 1	0.113					0.544	0.508
pp	9606.ENSP00000353099 (pp) 9606.ENSP00000364080	ENSP00000353099	ENSP00000364080	HLA-DRB1	major histocompatibility complex, class II, DR beta 1	HLA-DQB1	major histocompatibility complex, class II, DQ beta 1	0.336	0.059	0.54	0.205		0.75	0.076
pp	9606.ENSP00000353099 (pp) 9606.ENSP00000369293	ENSP00000353099	ENSP00000369293	HLA-DRB1	major histocompatibility complex, class II, DR beta 1	IL2RA	interleukin 2 receptor subunit alpha	0.092					0.54	0.514
pp	9606.ENSP00000353099 (pp) 9606.ENSP00000376197	ENSP00000353099	ENSP00000376197	HLA-DRB1	major histocompatibility complex, class II, DR beta 1	TFRC	transferrin receptor						0.567	0.567
pp	9606.ENSP00000353099 (pp) 9606.ENSP00000376911	ENSP00000353099	ENSP00000376911	HLA-DRB1	major histocompatibility complex, class II, DR beta 1	LGMN	legumain	0.068		0.4			0.511	0.197
pp	9606.ENSP00000353099 (pp) 9606.ENSP00000378786	ENSP00000353099	ENSP00000378786	HLA-DRB1	major histocompatibility complex, class II, DR beta 1	HLA-DRA	major histocompatibility complex, class II, DR alpha	0.69		0.9	0.996		0.999	0.968
pp	9606.ENSP00000353099 (pp) 9606.ENSP00000403495	ENSP00000353099	ENSP00000403495	HLA-DRB1	major histocompatibility complex, class II, DR beta 1	LTA	lymphotoxin alpha	0.111					0.604	0.573
pp	9606.ENSP00000353099 (pp) 9606.ENSP00000474412	ENSP00000353099	ENSP00000474412	HLA-DRB1	major histocompatibility complex, class II, DR beta 1	CCL5	C-C motif chemokine 5	0.16	0.267				0.568	0.355
pp	9606.ENSP00000353099 (pp) 9606.ENSP00000496959	ENSP00000353099	ENSP00000496959	HLA-DRB1	major histocompatibility complex, class II, DR beta 1	ITGAM	integrin subunit alpha M	0.21					0.622	0.541
pp	9606.ENSP00000353512 (pp) 9606.ENSP00000359787	ENSP00000353512	ENSP00000359787	PARP9	poly(ADP-ribose) polymerase family member 9	IFI44L	interferon induced protein 44 like	0.762					0.931	0.723
pp	9606.ENSP00000353512 (pp) 9606.ENSP00000371471	ENSP00000353512	ENSP00000371471	PARP9	poly(ADP-ribose) polymerase family member 9	RSAD2	radical S-adenosyl methionine domain containing 2	0.657			0.091		0.866	0.606
pp	9606.ENSP00000353512 (pp) 9606.ENSP00000493536	ENSP00000353512	ENSP00000493536	PARP9	poly(ADP-ribose) polymerase family member 9	SAMHD1	SAM and HD domain containing deoxynucleoside triphosphate triphosphohydrolase 1	0.169					0.454	0.37
pp	9606.ENSP00000355652 (pp) 9606.ENSP00000358994	ENSP00000355652	ENSP00000358994	RHOU	ras homolog family member U	MYO6	myosin VI	0.042		0.5	0.163		0.575	0.066
pp	9606.ENSP00000355731 (pp) 9606.ENSP00000376197	ENSP00000355731	ENSP00000376197	CDC42BPA	CDC42 binding protein kinase alpha	TFRC	transferrin receptor	0.042		0.4	0.046		0.566	0.303
pp	9606.ENSP00000356320 (pp) 9606.ENSP00000357036	ENSP00000356320	ENSP00000357036	ULBP2	UL16 binding protein 2	SLAMF6	SLAM family member 6						0.473	0.473
pp	9606.ENSP00000356320 (pp) 9606.ENSP00000403495	ENSP00000356320	ENSP00000403495	ULBP2	UL16 binding protein 2	LTA	lymphotoxin alpha						0.501	0.501
pp	9606.ENSP00000356529 (pp) 9606.ENSP00000359643	ENSP00000356529	ENSP00000359643	RGS16	regulator of G protein signaling 16	LPAR3	lysophosphatidic acid receptor 3			0.5			0.499
pp	9606.ENSP00000356529 (pp) 9606.ENSP00000380942	ENSP00000356529	ENSP00000380942	RGS16	regulator of G protein signaling 16	ARHGEF12	Rho guanine nucleotide exchange factor 12						0.578	0.578
pp	9606.ENSP00000356529 (pp) 9606.ENSP00000386884	ENSP00000356529	ENSP00000386884	RGS16	regulator of G protein signaling 16	CXCR4	C-X-C motif chemokine receptor 4	0.118					0.409	0.358
pp	9606.ENSP00000356529 (pp) 9606.ENSP00000497260	ENSP00000356529	ENSP00000497260	RGS16	regulator of G protein signaling 16	GNAI1	G protein subunit alpha i1	0.06		0.5	0.945		0.977	0.249
pp	9606.ENSP00000356790 (pp) 9606.ENSP00000383199	ENSP00000356790	ENSP00000383199	ATP1B1	ATPase Na+/K+ transporting subunit beta 1	NEDD4L	NEDD4 like E3 ubiquitin protein ligase	0.097			0.292		0.411	0.154
pp	9606.ENSP00000356790 (pp) 9606.ENSP00000393557	ENSP00000356790	ENSP00000393557	ATP1B1	ATPase Na+/K+ transporting subunit beta 1	SLC4A4	solute carrier family 4 member 4	0.089					0.42	0.39
pp	9606.ENSP00000356832 (pp) 9606.ENSP00000381185	ENSP00000356832	ENSP00000381185	SGK1	serum/glucocorticoid regulated kinase 1	BCL2	BCL2 apoptosis regulator						0.412	0.413
pp	9606.ENSP00000356832 (pp) 9606.ENSP00000383199	ENSP00000356832	ENSP00000383199	SGK1	serum/glucocorticoid regulated kinase 1	NEDD4L	NEDD4 like E3 ubiquitin protein ligase	0.048		0.9	0.83		0.999	0.952
pp	9606.ENSP00000357036 (pp) 9606.ENSP00000359663	ENSP00000357036	ENSP00000359663	SLAMF6	SLAM family member 6	CD40LG	CD40 ligand	0.226					0.473	0.348
pp	9606.ENSP00000357036 (pp) 9606.ENSP00000418070	ENSP00000357036	ENSP00000418070	SLAMF6	SLAM family member 6	NECTIN3	nectin cell adhesion molecule 3				0.042		0.416	0.416
pp	9606.ENSP00000357036 (pp) 9606.ENSP00000498227	ENSP00000357036	ENSP00000498227	SLAMF6	SLAM family member 6	SELL	selectin L	0.192			0.047		0.496	0.398
pp	9606.ENSP00000357470 (pp) 9606.ENSP00000359663	ENSP00000357470	ENSP00000359663	IL6R	interleukin 6 receptor	CD40LG	CD40 ligand	0.084					0.457	0.432
pp	9606.ENSP00000357470 (pp) 9606.ENSP00000369293	ENSP00000357470	ENSP00000369293	IL6R	interleukin 6 receptor	IL2RA	interleukin 2 receptor subunit alpha	0.104	0.384				0.831	0.72
pp	9606.ENSP00000357470 (pp) 9606.ENSP00000381185	ENSP00000357470	ENSP00000381185	IL6R	interleukin 6 receptor	BCL2	BCL2 apoptosis regulator	0.049					0.436	0.432
pp	9606.ENSP00000357470 (pp) 9606.ENSP00000386884	ENSP00000357470	ENSP00000386884	IL6R	interleukin 6 receptor	CXCR4	C-X-C motif chemokine receptor 4	0.101					0.697	0.677
pp	9606.ENSP00000357470 (pp) 9606.ENSP00000409346	ENSP00000357470	ENSP00000409346	IL6R	interleukin 6 receptor	CISH	cytokine inducible SH2 containing protein	0.073					0.417	0.398
pp	9606.ENSP00000357470 (pp) 9606.ENSP00000474412	ENSP00000357470	ENSP00000474412	IL6R	interleukin 6 receptor	CCL5	C-C motif chemokine 5	0.088					0.503	0.478
pp	9606.ENSP00000357470 (pp) 9606.ENSP00000496577	ENSP00000357470	ENSP00000496577	IL6R	interleukin 6 receptor	SOCS1	suppressor of cytokine signaling 1	0.093					0.429	0.397
pp	9606.ENSP00000357470 (pp) 9606.ENSP00000496959	ENSP00000357470	ENSP00000496959	IL6R	interleukin 6 receptor	ITGAM	integrin subunit alpha M	0.117					0.465	0.419
pp	9606.ENSP00000357470 (pp) 9606.ENSP00000498227	ENSP00000357470	ENSP00000498227	IL6R	interleukin 6 receptor	SELL	selectin L	0.102					0.45	0.413
pp	9606.ENSP00000358994 (pp) 9606.ENSP00000359795	ENSP00000358994	ENSP00000359795	MYO8	myosin VI	GIPC2	GIPC PDZ domain containing family member 2				0.797		0.862	0.349
pp	9606.ENSP00000358994 (pp) 9606.ENSP00000380942	ENSP00000358994	ENSP00000380942	MYO6	myosin VI	ARHGEF12	Rho guanine nucleotide exchange factor 12	0.086			0.778		0.817	0.172
pp	9606.ENSP00000358994 (pp) 9606.ENSP00000432973	ENSP00000358994	ENSP00000432973	MYO7	myosin VI	PTPRK	protein tyrosine phosphatase receptor type K	0.136			0.07		0.477	0.402
pp	9606.ENSP00000359663 (pp) 9606.ENSP00000362994	ENSP00000359663	ENSP00000362994	CD40LG	CD40 ligand	TRAF1	TNF receptor associated factor 1	0.116			0.292		0.653	0.491
pp	9606.ENSP00000359663 (pp) 9606.ENSP00000365596	ENSP00000359663	ENSP00000365596	CD40LG	CD40 ligand	GPR183	G protein-coupled receptor 183	0.159					0.405	0.322
pp	9606.ENSP00000359663 (pp) 9606.ENSP00000369293	ENSP00000359663	ENSP00000369293	CD40LG	CD40 ligand	IL2RA	interleukin 2 receptor subunit alpha	0.185					0.868	0.845
pp	9606.ENSP00000359663 (pp) 9606.ENSP00000376197	ENSP00000359663	ENSP00000376197	CD40LG	CD40 ligand	TFRC	transferrin receptor						0.416	0.417
pp	9606.ENSP00000359663 (pp) 9606.ENSP00000381185	ENSP00000359663	ENSP00000381185	CD40LG	CD40 ligand	BCL2	BCL2 apoptosis regulator	0.077					0.53	0.512
pp	9606.ENSP00000359663 (pp) 9606.ENSP00000386884	ENSP00000359663	ENSP00000386884	CD40LG	CD40 ligand	CXCR4	C-X-C motif chemokine receptor 4	0.11					0.755	0.736
pp	9606.ENSP00000359663 (pp) 9606.ENSP00000403495	ENSP00000359663	ENSP00000403495	CD40LG	CD40 ligand	LTA	lymphotoxin alpha	0.235		0.5			0.858	0.659
pp	9606.ENSP00000359663 (pp) 9606.ENSP00000474412	ENSP00000359663	ENSP00000474412	CD40LG	CD40 ligand	CCL5	C-C motif chemokine 5	0.153					0.731	0.695
pp	9606.ENSP00000359663 (pp) 9606.ENSP00000496959	ENSP00000359663	ENSP00000496959	CD40LG	CD40 ligand	ITGAM	integrin subunit alpha M	0.132					0.894	0.883
pp	9606.ENSP00000359663 (pp) 9606.ENSP00000498227	ENSP00000359663	ENSP00000498227	CD40LG	CD40 ligand	SELL	selectin L	0.177					0.677	0.624
pp	9606.ENSP00000359787 (pp) 9606.ENSP00000371471	ENSP00000359787	ENSP00000371471	IFI45L	interferon induced protein 45 like	RSAD2	radical S-adenosyl methionine domain containing 2	0.999					0.999	0.909
pp	9606.ENSP00000359787 (pp) 9606.ENSP00000482515	ENSP00000359787	ENSP00000482515	IFI44L	interferon induced protein 44 like	SPATS2L	spermatogenesis associated serine rich 2 like	0.248					0.554	0.432
pp	9606.ENSP00000362608 (pp) 9606.ENSP00000496577	ENSP00000362608	ENSP00000496577	PIM1	Pim-1 proto-oncogene, serine/threonine kinase	SOCS1	suppressor of cytokine signaling 1	0.136			0.095		0.567	0.492
pp	9606.ENSP00000362994 (pp) 9606.ENSP00000369293	ENSP00000362994	ENSP00000369293	TRAF1	TNF receptor associated factor 1	IL2RA	interleukin 2 receptor subunit alpha	0.117					0.402	0.351
pp	9606.ENSP00000362994 (pp) 9606.ENSP00000381185	ENSP00000362994	ENSP00000381185	TRAF1	TNF receptor associated factor 1	BCL2	BCL2 apoptosis regulator	0.153					0.574	0.518
pp	9606.ENSP00000362994 (pp) 9606.ENSP00000474412	ENSP00000362994	ENSP00000474412	TRAF1	TNF receptor associated factor 1	CCL5	C-C motif chemokine 5	0.245					0.454	0.307
pp	9606.ENSP00000363512 (pp) 9606.ENSP00000496959	ENSP00000363512	ENSP00000496959	ALOX5	arachidonate 5-lipoxygenase	ITGAM	integrin subunit alpha M	0.347					0.492	0.255
pp	9606.ENSP00000364080 (pp) 9606.ENSP00000369293	ENSP00000364080	ENSP00000369293	HLA-DQB1	major histocompatibility complex, class II, DQ beta 1	IL2RA	interleukin 2 receptor subunit alpha	0.112					0.422	0.377
pp	9606.ENSP00000364080 (pp) 9606.ENSP00000376911	ENSP00000364080	ENSP00000376911	HLA-DQB1	major histocompatibility complex, class II, DQ beta 1	LGMN	legumain	0.086		0.4			0.535	0.22
pp	9606.ENSP00000364080 (pp) 9606.ENSP00000378786	ENSP00000364080	ENSP00000378786	HLA-DQB1	major histocompatibility complex, class II, DQ beta 1	HLA-DRA	major histocompatibility complex, class II, DR alpha	0.604		0.54	0.73		0.976	0.572
pp	9606.ENSP00000364080 (pp) 9606.ENSP00000474412	ENSP00000364080	ENSP00000474412	HLA-DQB1	major histocompatibility complex, class II, DQ beta 1	CCL5	C-C motif chemokine 5	0.206	0.213				0.476	0.23
pp	9606.ENSP00000365596 (pp) 9606.ENSP00000445868	ENSP00000365596	ENSP00000445868	GPR183	G protein-coupled receptor 183	BCL7A	BAF chromatin remodeling complex subunit BCL7A						0.495	0.496
pp	9606.ENSP00000365596 (pp) 9606.ENSP00000496959	ENSP00000365596	ENSP00000496959	GPR183	G protein-coupled receptor 183	ITGAM	integrin subunit alpha M	0.245					0.405	0.245
pp	9606.ENSP00000365596 (pp) 9606.ENSP00000497260	ENSP00000365596	ENSP00000497260	GPR183	G protein-coupled receptor 183	GNAI1	G protein subunit alpha i1				0.9		0.907	0.113
pp	9606.ENSP00000368356 (pp) 9606.ENSP00000496959	ENSP00000368356	ENSP00000496959	PRKD3	protein kinase D3	ITGAM	integrin subunit alpha M			0.9			0.903	0.071
pp	9606.ENSP00000369293 (pp) 9606.ENSP00000376197	ENSP00000369293	ENSP00000376197	IL2RA	interleukin 2 receptor subunit alpha	TFRC	transferrin receptor						0.475	0.475
pp	9606.ENSP00000369293 (pp) 9606.ENSP00000381185	ENSP00000369293	ENSP00000381185	IL2RA	interleukin 2 receptor subunit alpha	BCL2	BCL2 apoptosis regulator	0.07					0.42	0.402
pp	9606.ENSP00000369293 (pp) 9606.ENSP00000386884	ENSP00000369293	ENSP00000386884	IL2RA	interleukin 2 receptor subunit alpha	CXCR4	C-X-C motif chemokine receptor 4	0.056					0.407	0.398
pp	9606.ENSP00000369293 (pp) 9606.ENSP00000403495	ENSP00000369293	ENSP00000403495	IL2RA	interleukin 2 receptor subunit alpha	LTA	lymphotoxin alpha	0.207					0.542	0.447
pp	9606.ENSP00000369293 (pp) 9606.ENSP00000448419	ENSP00000369293	ENSP00000448419	IL2RA	interleukin 2 receptor subunit alpha	IKZF4	IKAROS family zinc finger 4	0.088					0.568	0.546
pp	9606.ENSP00000369293 (pp) 9606.ENSP00000474412	ENSP00000369293	ENSP00000474412	IL2RA	interleukin 2 receptor subunit alpha	CCL5	C-C motif chemokine 5	0.149					0.628	0.581
pp	9606.ENSP00000369293 (pp) 9606.ENSP00000496577	ENSP00000369293	ENSP00000496577	IL2RA	interleukin 2 receptor subunit alpha	SOCS1	suppressor of cytokine signaling 1	0.086					0.407	0.379
pp	9606.ENSP00000369293 (pp) 9606.ENSP00000496959	ENSP00000369293	ENSP00000496959	IL2RA	interleukin 2 receptor subunit alpha	ITGAM	integrin subunit alpha M	0.076					0.495	0.476
pp	9606.ENSP00000369293 (pp) 9606.ENSP00000498227	ENSP00000369293	ENSP00000498227	IL2RA	interleukin 2 receptor subunit alpha	SELL	selectin L	0.089					0.65	0.632
pp	9606.ENSP00000369927 (pp) 9606.ENSP00000478561	ENSP00000369927	ENSP00000478561	AKR1C3	aldo-keto reductase family 1 member C3	CYP1B1	cytochrome P450 family 1 subfamily B member 1	0.074		0.9	0.045		0.937	0.378
pp	9606.ENSP00000369976 (pp) 9606.ENSP00000370546	ENSP00000369976	ENSP00000370546	EGFL6	EGF like domain multiple 6	ARSD	arylsulfatase D	0.072			0.085		0.401	0.352
pp	9606.ENSP00000371471 (pp) 9606.ENSP00000474412	ENSP00000371471	ENSP00000474412	RSAD2	radical S-adenosyl methionine domain containing 2	CCL5	C-C motif chemokine 5	0.195					0.559	0.475
pp	9606.ENSP00000371471 (pp) 9606.ENSP00000482515	ENSP00000371471	ENSP00000482515	RSAD2	radical S-adenosyl methionine domain containing 2	SPATS2L	spermatogenesis associated serine rich 2 like	0.246					0.512	0.38
pp	9606.ENSP00000371471 (pp) 9606.ENSP00000493536	ENSP00000371471	ENSP00000493536	RSAD2	radical S-adenosyl methionine domain containing 2	SAMHD1	SAM and HD domain containing deoxynucleoside triphosphate triphosphohydrolase 1	0.109		0.5			0.773	0.533
pp	9606.ENSP00000371471 (pp) 9606.ENSP00000496577	ENSP00000371471	ENSP00000496577	RSAD2	radical S-adenosyl methionine domain containing 2	SOCS1	suppressor of cytokine signaling 1	0.083					0.411	0.385
pp	9606.ENSP00000376197 (pp) 9606.ENSP00000381185	ENSP00000376197	ENSP00000381185	TFRC	transferrin receptor	BCL2	BCL2 apoptosis regulator	0.049					0.457	0.453
pp	9606.ENSP00000376197 (pp) 9606.ENSP00000386884	ENSP00000376197	ENSP00000386884	TFRC	transferrin receptor	CXCR4	C-X-C motif chemokine receptor 4						0.446	0.446
pp	9606.ENSP00000376197 (pp) 9606.ENSP00000402301	ENSP00000376197	ENSP00000402301	TFRC	transferrin receptor	LAPTM4B	lysosomal protein transmembrane 4 beta	0.107			0.292		0.415	0.15
pp	9606.ENSP00000376197 (pp) 9606.ENSP00000411848	ENSP00000376197	ENSP00000411848	TFRC	transferrin receptor	MARCHF8	membrane associated ring-CH-type finger 8				0.352		0.838	0.761
pp	9606.ENSP00000376197 (pp) 9606.ENSP00000454071	ENSP00000376197	ENSP00000454071	TFRC	transferrin receptor	LDLR	low density lipoprotein receptor	0.098		0.5			0.568	0.12
pp	9606.ENSP00000376197 (pp) 9606.ENSP00000496959	ENSP00000376197	ENSP00000496959	TFRC	transferrin receptor	ITGAM	integrin subunit alpha M	0.044					0.61	0.609
pp	9606.ENSP00000376197 (pp) 9606.ENSP00000498227	ENSP00000376197	ENSP00000498227	TFRC	transferrin receptor	SELL	selectin L	0.067					0.461	0.446
pp	9606.ENSP00000376911 (pp) 9606.ENSP00000378786	ENSP00000376911	ENSP00000378786	LGMN	legumain	HLA-DRA	major histocompatibility complex, class II, DR alpha	0.074		0.4			0.492	0.16
pp	9606.ENSP00000377936 (pp) 9606.ENSP00000378699	ENSP00000377936	ENSP00000378699	PPP2R2B	protein phosphatase 2 regulatory subunit Bbeta	CDK1	cyclin dependent kinase 1	0.067			0.498		0.613	0.241
pp	9606.ENSP00000377936 (pp) 9606.ENSP00000381185	ENSP00000377936	ENSP00000381185	PPP2R2B	protein phosphatase 2 regulatory subunit Bbeta	BCL2	BCL2 apoptosis regulator	0.074		0.9			0.91	0.11
pp	9606.ENSP00000377936 (pp) 9606.ENSP00000402084	ENSP00000377936	ENSP00000402084	PPP2R2B	protein phosphatase 2 regulatory subunit Bbeta	WEE1	WEE1 G2 checkpoint kinase				0.575		0.635	0.178
pp	9606.ENSP00000377936 (pp) 9606.ENSP00000429744	ENSP00000377936	ENSP00000429744	PPP2R2B	protein phosphatase 2 regulatory subunit Bbeta	STK3	serine/threonine kinase 3			0.9			0.901	0.054
pp	9606.ENSP00000378699 (pp) 9606.ENSP00000381185	ENSP00000378699	ENSP00000381185	CDK1	cyclin dependent kinase 1	BCL2	BCL2 apoptosis regulator	0.047			0.627		0.92	0.795
pp	9606.ENSP00000378699 (pp) 9606.ENSP00000386884	ENSP00000378699	ENSP00000386884	CDK1	cyclin dependent kinase 1	CXCR4	C-X-C motif chemokine receptor 4	0.047					0.532	0.53
pp	9606.ENSP00000378699 (pp) 9606.ENSP00000402084	ENSP00000378699	ENSP00000402084	CDK1	cyclin dependent kinase 1	WEE1	WEE1 G2 checkpoint kinase	0.182		0.9	0.732		0.998	0.958
pp	9606.ENSP00000378699 (pp) 9606.ENSP00000410452	ENSP00000378699	ENSP00000410452	CDK1	cyclin dependent kinase 1	STMN1	stathmin 1	0.277			0.094		0.6	0.439
pp	9606.ENSP00000378699 (pp) 9606.ENSP00000418915	ENSP00000378699	ENSP00000418915	CDK1	cyclin dependent kinase 1	CDKN2A	cyclin dependent kinase inhibitor 2A	0.06			0.094		0.818	0.804
pp	9606.ENSP00000378699 (pp) 9606.ENSP00000493536	ENSP00000378699	ENSP00000493536	CDK1	cyclin dependent kinase 1	SAMHD1	SAM and HD domain containing deoxynucleoside triphosphate triphosphohydrolase 1	0.056			0.735		0.85	0.449
pp	9606.ENSP00000378786 (pp) 9606.ENSP00000411848	ENSP00000378786	ENSP00000411848	HLA-DRA	major histocompatibility complex, class II, DR alpha	MARCHF8	membrane associated ring-CH-type finger 8	0.061					0.559	0.55
pp	9606.ENSP00000378786 (pp) 9606.ENSP00000474412	ENSP00000378786	ENSP00000474412	HLA-DRA	major histocompatibility complex, class II, DR alpha	CCL5	C-C motif chemokine 5	0.233					0.48	0.35
pp	9606.ENSP00000378786 (pp) 9606.ENSP00000496959	ENSP00000378786	ENSP00000496959	HLA-DRA	major histocompatibility complex, class II, DR alpha	ITGAM	integrin subunit alpha M	0.25					0.657	0.562
pp	9606.ENSP00000379931 (pp) 9606.ENSP00000383199	ENSP00000379931	ENSP00000383199	UBE2E2	ubiquitin conjugating enzyme E2 E2	NEDD4L	NEDD4 like E3 ubiquitin protein ligase				0.36		0.499	0.25
pp	9606.ENSP00000381185 (pp) 9606.ENSP00000386884	ENSP00000381185	ENSP00000386884	BCL2	BCL2 apoptosis regulator	CXCR4	C-X-C motif chemokine receptor 4	0.083					0.759	0.749
pp	9606.ENSP00000381185 (pp) 9606.ENSP00000402084	ENSP00000381185	ENSP00000402084	BCL2	BCL2 apoptosis regulator	WEE1	WEE1 G2 checkpoint kinase	0.042					0.449	0.449
pp	9606.ENSP00000381185 (pp) 9606.ENSP00000409346	ENSP00000381185	ENSP00000409346	BCL2	BCL2 apoptosis regulator	CISH	cytokine inducible SH2 containing protein	0.072					0.437	0.419
pp	9606.ENSP00000381185 (pp) 9606.ENSP00000411256	ENSP00000381185	ENSP00000411256	BCL2	BCL2 apoptosis regulator	GABARAPL1	GABA type A receptor associated protein like 1	0.052					0.535	0.53
pp	9606.ENSP00000381185 (pp) 9606.ENSP00000418915	ENSP00000381185	ENSP00000418915	BCL2	BCL2 apoptosis regulator	CDKN2A	cyclin dependent kinase inhibitor 2A				0.045		0.717	0.716
pp	9606.ENSP00000381185 (pp) 9606.ENSP00000474412	ENSP00000381185	ENSP00000474412	BCL2	BCL2 apoptosis regulator	CCL5	C-C motif chemokine 5	0.062					0.46	0.449
pp	9606.ENSP00000381185 (pp) 9606.ENSP00000496577	ENSP00000381185	ENSP00000496577	BCL2	BCL2 apoptosis regulator	SOCS1	suppressor of cytokine signaling 1	0.054					0.671	0.667
pp	9606.ENSP00000381185 (pp) 9606.ENSP00000496959	ENSP00000381185	ENSP00000496959	BCL2	BCL2 apoptosis regulator	ITGAM	integrin subunit alpha M	0.076					0.524	0.506
pp	9606.ENSP00000381185 (pp) 9606.ENSP00000498227	ENSP00000381185	ENSP00000498227	BCL2	BCL2 apoptosis regulator	SELL	selectin L	0.074					0.497	0.48
pp	9606.ENSP00000383199 (pp) 9606.ENSP00000387739	ENSP00000383199	ENSP00000387739	NEDD4L	NEDD4 like E3 ubiquitin protein ligase	AMOTL1	angiomotin like 1	0.042			0.51		0.679	0.372
pp	9606.ENSP00000383199 (pp) 9606.ENSP00000480798	ENSP00000383199	ENSP00000480798	NEDD4L	NEDD4 like E3 ubiquitin protein ligase	NDFIP2	NEDD4 family-interacting protein 2;	0.043			0.504		0.921	0.849
pp	9606.ENSP00000384537 (pp) 9606.ENSP00000410242	ENSP00000384537	ENSP00000410242	AKAP12	A-kinase anchoring protein 12	IGF2BP2	insulin like growth factor 2 mRNA binding protein 2	0.43					0.451	0.078
pp	9606.ENSP00000386884 (pp) 9606.ENSP00000418915	ENSP00000386884	ENSP00000418915	CXCR4	C-X-C motif chemokine receptor 4	CDKN2A	cyclin dependent kinase inhibitor 2A				0.045		0.432	0.43
pp	9606.ENSP00000386884 (pp) 9606.ENSP00000474412	ENSP00000386884	ENSP00000474412	CXCR4	C-X-C motif chemokine receptor 4	CCL5	C-C motif chemokine 5	0.068		0.65			0.998	0.997
pp	9606.ENSP00000386884 (pp) 9606.ENSP00000493536	ENSP00000386884	ENSP00000493536	CXCR4	C-X-C motif chemokine receptor 4	SAMHD1	SAM and HD domain containing deoxynucleoside triphosphate triphosphohydrolase 1	0.049					0.47	0.466
pp	9606.ENSP00000386884 (pp) 9606.ENSP00000496577	ENSP00000386884	ENSP00000496577	CXCR4	C-X-C motif chemokine receptor 4	SOCS1	suppressor of cytokine signaling 1	0.067			0.166		0.654	0.592
pp	9606.ENSP00000386884 (pp) 9606.ENSP00000496959	ENSP00000386884	ENSP00000496959	CXCR4	C-X-C motif chemokine receptor 4	ITGAM	integrin subunit alpha M	0.164					0.715	0.674
pp	9606.ENSP00000386884 (pp) 9606.ENSP00000497260	ENSP00000386884	ENSP00000497260	CXCR4	C-X-C motif chemokine receptor 4	GNAI1	G protein subunit alpha i1			0.9	0.381		0.944	0.17
pp	9606.ENSP00000386884 (pp) 9606.ENSP00000498227	ENSP00000386884	ENSP00000498227	CXCR4	C-X-C motif chemokine receptor 4	SELL	selectin L	0.202					0.803	0.764
pp	9606.ENSP00000387739 (pp) 9606.ENSP00000429744	ENSP00000387739	ENSP00000429744	AMOTL1	angiomotin like 1	STK3	serine/threonine kinase 3	0.065		0.5	0.046		0.518	0.048
pp	9606.ENSP00000388942 (pp) 9606.ENSP00000429367	ENSP00000388942	ENSP00000429367	SCRN1	secernin 1	CIBAR1	CBY1 interacting BAR domain containing 1	0.063					0.554	0.544
pp	9606.ENSP00000402084 (pp) 9606.ENSP00000418915	ENSP00000402084	ENSP00000418915	WEE1	WEE1 G2 checkpoint kinase	CDKN2A	cyclin dependent kinase inhibitor 2A				0.106		0.512	0.477
pp	9606.ENSP00000403495 (pp) 9606.ENSP00000474412	ENSP00000403495	ENSP00000474412	LTA	lymphotoxin alpha	CCL5	C-C motif chemokine 5	0.085					0.663	0.647
pp	9606.ENSP00000403495 (pp) 9606.ENSP00000498227	ENSP00000403495	ENSP00000498227	LTA	lymphotoxin alpha	SELL	selectin L	0.127					0.427	0.371
pp	9606.ENSP00000409346 (pp) 9606.ENSP00000481249	ENSP00000409346	ENSP00000481249	CISH	cytokine inducible SH2 containing protein	SOCS2	suppressor of cytokine signaling 2	0.224		0.54	0.1		0.682	0.127
pp	9606.ENSP00000409346 (pp) 9606.ENSP00000496577	ENSP00000409346	ENSP00000496577	CISH	cytokine inducible SH2 containing protein	SOCS1	suppressor of cytokine signaling 1	0.129		0.54			0.717	0.351
pp	9606.ENSP00000410242 (pp) 9606.ENSP00000418915	ENSP00000410242	ENSP00000418915	IGF2BP2	insulin like growth factor 2 mRNA binding protein 2	CDKN2A	cyclin dependent kinase inhibitor 2A	0.049					0.734	0.732
pp	9606.ENSP00000410452 (pp) 9606.ENSP00000496494	ENSP00000410452	ENSP00000496494	STMN1	stathmin 1	TPM2	tropomyosin 2	0.11			0.445		0.571	0.203
pp	9606.ENSP00000411256 (pp) 9606.ENSP00000429744	ENSP00000411256	ENSP00000429744	GABARAPL1	GABA type A receptor associated protein like 1	STK3	serine/threonine kinase 3				0.402		0.446	0.113
pp	9606.ENSP00000411506 (pp) 9606.ENSP00000427684	ENSP00000411506	ENSP00000427684	FAM153A	family with sequence similarity 153 member A	FAM153B	Protein FAM153B; Family with sequence similarity 153 member B Synonyms	0.138			0.601		0.644	0.049
pp	9606.ENSP00000411898 (pp) 9606.ENSP00000432973	ENSP00000411898	ENSP00000432973	EPGN	epithelial mitogen	PTPRK	protein tyrosine phosphatase receptor type K			0.4			0.4
pp	9606.ENSP00000411898 (pp) 9606.ENSP00000454071	ENSP00000411898	ENSP00000454071	EPGN	epithelial mitogen	LDLR	low density lipoprotein receptor			0.5			0.499
pp	9606.ENSP00000418070 (pp) 9606.ENSP00000494689	ENSP00000418070	ENSP00000494689	NECTIN3	nectin cell adhesion molecule 3	EPS8	EGFR pathway substrate 8, signaling adaptor	0.063					0.456	0.444
pp	9606.ENSP00000418915 (pp) 9606.ENSP00000496577	ENSP00000418915	ENSP00000496577	CDKN2A	cyclin dependent kinase inhibitor 2A	SOCS1	suppressor of cytokine signaling 1	0.107					0.6	0.571
pp	9606.ENSP00000430237 (pp) 9606.ENSP00000497260	ENSP00000430237	ENSP00000497260	RNF130	ring finger protein 130	GNAI1	G protein subunit alpha i1						0.535	0.535
pp	9606.ENSP00000474412 (pp) 9606.ENSP00000496577	ENSP00000474412	ENSP00000496577	CCL5	C-C motif chemokine 5	SOCS1	suppressor of cytokine signaling 1	0.064					0.464	0.452
pp	9606.ENSP00000474412 (pp) 9606.ENSP00000496959	ENSP00000474412	ENSP00000496959	CCL5	C-C motif chemokine 5	ITGAM	integrin subunit alpha M	0.195					0.833	0.802
pp	9606.ENSP00000474412 (pp) 9606.ENSP00000497260	ENSP00000474412	ENSP00000497260	CCL5	C-C motif chemokine 5	GNAI1	G protein subunit alpha i1				0.8		0.852	0.291
pp	9606.ENSP00000474412 (pp) 9606.ENSP00000498227	ENSP00000474412	ENSP00000498227	CCL5	C-C motif chemokine 5	SELL	selectin L	0.179					0.637	0.577
pp	9606.ENSP00000481249 (pp) 9606.ENSP00000496577	ENSP00000481249	ENSP00000496577	SOCS2	suppressor of cytokine signaling 2	SOCS1	suppressor of cytokine signaling 1	0.072		0.9	0.43		0.967	0.465
pp	9606.ENSP00000496577 (pp) 9606.ENSP00000496959	ENSP00000496577	ENSP00000496959	SOCS1	suppressor of cytokine signaling 1	ITGAM	integrin subunit alpha M	0.091					0.423	0.392
pp	9606.ENSP00000496959 (pp) 9606.ENSP00000498227	ENSP00000496959	ENSP00000498227	ITGAM	integrin subunit alpha M	SELL	selectin L	0.265					0.929	0.908

## Sheet: Supplementary Table 6
Supplementary Table 6. List of networks of 21 hub genes with higher expression levels with valemetostat compared to GSK126.
Interaction	Name	Ensembl protein IDs 1	Ensembl protein IDs 2	Shared symbol 1	Shared name 1	Shared name 2	Shared symbol 2	Selected	Shared interaction	Shared name	stringdb::coexpression	stringdb::cooccurrence	stringdb::databases	stringdb::experiments	stringdb::interspecies	stringdb::score	stringdb::textmining
pp	9606.ENSP00000215781 (pp) 9606.ENSP00000229135	ENSP00000215781	ENSP00000229135	OSM	oncostatin M	IFNG	interferon gamma	FALSE	pp	9606.ENSP00000215781 (pp) 9606.ENSP00000229135	0.092					0.699	0.683
pp	9606.ENSP00000223795 (pp) 9606.ENSP00000229135	ENSP00000223795	ENSP00000229135	TNFSF8	TNF superfamily member 8	IFNG	interferon gamma	FALSE	pp	9606.ENSP00000223795 (pp) 9606.ENSP00000229135	0.14					0.491	0.433
pp	9606.ENSP00000221972 (pp) 9606.ENSP00000264246	ENSP00000221972	ENSP00000264246	CD79A	CD79a molecule	CD80	CD80 molecule	FALSE	pp	9606.ENSP00000221972 (pp) 9606.ENSP00000264246	0.165					0.409	0.322
pp	9606.ENSP00000223795 (pp) 9606.ENSP00000264246	ENSP00000223795	ENSP00000264246	TNFSF8	TNF superfamily member 8	CD80	CD80 molecule	FALSE	pp	9606.ENSP00000223795 (pp) 9606.ENSP00000264246	0.165					0.459	0.379
pp	9606.ENSP00000229135 (pp) 9606.ENSP00000264246	ENSP00000229135	ENSP00000264246	IFNG	interferon gamma	CD80	CD80 molecule	FALSE	pp	9606.ENSP00000229135 (pp) 9606.ENSP00000264246	0.138					0.943	0.937
pp	9606.ENSP00000262741 (pp) 9606.ENSP00000264246	ENSP00000262741	ENSP00000264246	PIK3R3	phosphoinositide-3-kinase regulatory subunit 3	CD80	CD80 molecule	FALSE	pp	9606.ENSP00000262741 (pp) 9606.ENSP00000264246			0.4			0.409	0.056
pp	9606.ENSP00000221972 (pp) 9606.ENSP00000288135	ENSP00000221972	ENSP00000288135	CD79A	CD79a molecule	KIT	KIT proto-oncogene, receptor tyrosine kinase	FALSE	pp	9606.ENSP00000221972 (pp) 9606.ENSP00000288135						0.581	0.581
pp	9606.ENSP00000229135 (pp) 9606.ENSP00000288135	ENSP00000229135	ENSP00000288135	IFNG	interferon gamma	KIT	KIT proto-oncogene, receptor tyrosine kinase	FALSE	pp	9606.ENSP00000229135 (pp) 9606.ENSP00000288135	0.068					0.609	0.599
pp	9606.ENSP00000262741 (pp) 9606.ENSP00000288135	ENSP00000262741	ENSP00000288135	PIK3R3	phosphoinositide-3-kinase regulatory subunit 3	KIT	KIT proto-oncogene, receptor tyrosine kinase	FALSE	pp	9606.ENSP00000262741 (pp) 9606.ENSP00000288135	0.054		0.9	0.228		0.932	0.183
pp	9606.ENSP00000264246 (pp) 9606.ENSP00000288135	ENSP00000264246	ENSP00000288135	CD80	CD80 molecule	KIT	KIT proto-oncogene, receptor tyrosine kinase	FALSE	pp	9606.ENSP00000264246 (pp) 9606.ENSP00000288135	0.141			0.045		0.505	0.446
pp	9606.ENSP00000223795 (pp) 9606.ENSP00000292303	ENSP00000223795	ENSP00000292303	TNFSF8	TNF superfamily member 8	CCR5	C-C motif chemokine receptor 5	FALSE	pp	9606.ENSP00000223795 (pp) 9606.ENSP00000292303	0.258					0.417	0.247
pp	9606.ENSP00000229135 (pp) 9606.ENSP00000292303	ENSP00000229135	ENSP00000292303	IFNG	interferon gamma	CCR5	C-C motif chemokine receptor 5	FALSE	pp	9606.ENSP00000229135 (pp) 9606.ENSP00000292303	0.186					0.92	0.906
pp	9606.ENSP00000264246 (pp) 9606.ENSP00000292303	ENSP00000264246	ENSP00000292303	CD80	CD80 molecule	CCR5	C-C motif chemokine receptor 5	FALSE	pp	9606.ENSP00000264246 (pp) 9606.ENSP00000292303	0.228			0.098		0.787	0.72
pp	9606.ENSP00000215781 (pp) 9606.ENSP00000306157	ENSP00000215781	ENSP00000306157	OSM	oncostatin M	IL7R	interleukin 7 receptor	FALSE	pp	9606.ENSP00000215781 (pp) 9606.ENSP00000306157	0.08		0.65			0.805	0.445
pp	9606.ENSP00000221972 (pp) 9606.ENSP00000306157	ENSP00000221972	ENSP00000306157	CD79A	CD79a molecule	IL7R	interleukin 7 receptor	FALSE	pp	9606.ENSP00000221972 (pp) 9606.ENSP00000306157	0.115					0.505	0.464
pp	9606.ENSP00000223795 (pp) 9606.ENSP00000306157	ENSP00000223795	ENSP00000306157	TNFSF8	TNF superfamily member 8	IL7R	interleukin 7 receptor	FALSE	pp	9606.ENSP00000223795 (pp) 9606.ENSP00000306157	0.216					0.449	0.326
pp	9606.ENSP00000229135 (pp) 9606.ENSP00000306157	ENSP00000229135	ENSP00000306157	IFNG	interferon gamma	IL7R	interleukin 7 receptor	FALSE	pp	9606.ENSP00000229135 (pp) 9606.ENSP00000306157	0.101		0.65			0.926	0.784
pp	9606.ENSP00000262741 (pp) 9606.ENSP00000306157	ENSP00000262741	ENSP00000306157	PIK3R3	phosphoinositide-3-kinase regulatory subunit 3	IL7R	interleukin 7 receptor	FALSE	pp	9606.ENSP00000262741 (pp) 9606.ENSP00000306157			0.5			0.523	0.087
pp	9606.ENSP00000264246 (pp) 9606.ENSP00000306157	ENSP00000264246	ENSP00000306157	CD80	CD80 molecule	IL7R	interleukin 7 receptor	FALSE	pp	9606.ENSP00000264246 (pp) 9606.ENSP00000306157	0.162					0.647	0.596
pp	9606.ENSP00000288135 (pp) 9606.ENSP00000306157	ENSP00000288135	ENSP00000306157	KIT	KIT proto-oncogene, receptor tyrosine kinase	IL7R	interleukin 7 receptor	FALSE	pp	9606.ENSP00000288135 (pp) 9606.ENSP00000306157	0.103			0.292		0.842	0.772
pp	9606.ENSP00000292303 (pp) 9606.ENSP00000306157	ENSP00000292303	ENSP00000306157	CCR5	C-C motif chemokine receptor 5	IL7R	interleukin 7 receptor	FALSE	pp	9606.ENSP00000292303 (pp) 9606.ENSP00000306157	0.217					0.736	0.677
pp	9606.ENSP00000229135 (pp) 9606.ENSP00000353099	ENSP00000229135	ENSP00000353099	IFNG	interferon gamma	HLA-DRB1	major histocompatibility complex, class II, DR beta 1	FALSE	pp	9606.ENSP00000229135 (pp) 9606.ENSP00000353099	0.089					0.83	0.822
pp	9606.ENSP00000264246 (pp) 9606.ENSP00000353099	ENSP00000264246	ENSP00000353099	CD80	CD80 molecule	HLA-DRB1	major histocompatibility complex, class II, DR beta 1	FALSE	pp	9606.ENSP00000264246 (pp) 9606.ENSP00000353099	0.156			0.126		0.558	0.45
pp	9606.ENSP00000292303 (pp) 9606.ENSP00000353099	ENSP00000292303	ENSP00000353099	CCR5	C-C motif chemokine receptor 5	HLA-DRB1	major histocompatibility complex, class II, DR beta 1	FALSE	pp	9606.ENSP00000292303 (pp) 9606.ENSP00000353099	0.247					0.505	0.37
pp	9606.ENSP00000306157 (pp) 9606.ENSP00000353099	ENSP00000306157	ENSP00000353099	IL7R	interleukin 7 receptor	HLA-DRB1	major histocompatibility complex, class II, DR beta 1	FALSE	pp	9606.ENSP00000306157 (pp) 9606.ENSP00000353099	0.146					0.492	0.43
pp	9606.ENSP00000215781 (pp) 9606.ENSP00000357470	ENSP00000215781	ENSP00000357470	OSM	oncostatin M	IL6R	interleukin 6 receptor	FALSE	pp	9606.ENSP00000215781 (pp) 9606.ENSP00000357470	0.084		0.65			0.85	0.571
pp	9606.ENSP00000229135 (pp) 9606.ENSP00000357470	ENSP00000229135	ENSP00000357470	IFNG	interferon gamma	IL6R	interleukin 6 receptor	FALSE	pp	9606.ENSP00000229135 (pp) 9606.ENSP00000357470		0.273	0.65			0.896	0.625
pp	9606.ENSP00000264246 (pp) 9606.ENSP00000357470	ENSP00000264246	ENSP00000357470	CD80	CD80 molecule	IL6R	interleukin 6 receptor	FALSE	pp	9606.ENSP00000264246 (pp) 9606.ENSP00000357470	0.102					0.438	0.4
pp	9606.ENSP00000292303 (pp) 9606.ENSP00000357470	ENSP00000292303	ENSP00000357470	CCR5	C-C motif chemokine receptor 5	IL6R	interleukin 6 receptor	FALSE	pp	9606.ENSP00000292303 (pp) 9606.ENSP00000357470	0.109					0.438	0.396
pp	9606.ENSP00000306157 (pp) 9606.ENSP00000357470	ENSP00000306157	ENSP00000357470	IL7R	interleukin 7 receptor	IL6R	interleukin 6 receptor	FALSE	pp	9606.ENSP00000306157 (pp) 9606.ENSP00000357470	0.097					0.674	0.654
pp	9606.ENSP00000221972 (pp) 9606.ENSP00000359663	ENSP00000221972	ENSP00000359663	CD79A	CD79a molecule	CD40LG	CD40 ligand	FALSE	pp	9606.ENSP00000221972 (pp) 9606.ENSP00000359663	0.128					0.644	0.61
pp	9606.ENSP00000223795 (pp) 9606.ENSP00000359663	ENSP00000223795	ENSP00000359663	TNFSF8	TNF superfamily member 8	CD40LG	CD40 ligand	FALSE	pp	9606.ENSP00000223795 (pp) 9606.ENSP00000359663	0.206					0.751	0.7
pp	9606.ENSP00000229135 (pp) 9606.ENSP00000359663	ENSP00000229135	ENSP00000359663	IFNG	interferon gamma	CD40LG	CD40 ligand	FALSE	pp	9606.ENSP00000229135 (pp) 9606.ENSP00000359663	0.14					0.919	0.91
pp	9606.ENSP00000264246 (pp) 9606.ENSP00000359663	ENSP00000264246	ENSP00000359663	CD80	CD80 molecule	CD40LG	CD40 ligand	FALSE	pp	9606.ENSP00000264246 (pp) 9606.ENSP00000359663	0.106			0.098		0.998	0.998
pp	9606.ENSP00000292303 (pp) 9606.ENSP00000359663	ENSP00000292303	ENSP00000359663	CCR5	C-C motif chemokine receptor 5	CD40LG	CD40 ligand	FALSE	pp	9606.ENSP00000292303 (pp) 9606.ENSP00000359663	0.168					0.771	0.737
pp	9606.ENSP00000306157 (pp) 9606.ENSP00000359663	ENSP00000306157	ENSP00000359663	IL7R	interleukin 7 receptor	CD40LG	CD40 ligand	FALSE	pp	9606.ENSP00000306157 (pp) 9606.ENSP00000359663	0.266					0.679	0.581
pp	9606.ENSP00000353099 (pp) 9606.ENSP00000359663	ENSP00000353099	ENSP00000359663	HLA-DRB1	major histocompatibility complex, class II, DR beta 1	CD40LG	CD40 ligand	FALSE	pp	9606.ENSP00000353099 (pp) 9606.ENSP00000359663	0.128					0.431	0.374
pp	9606.ENSP00000357470 (pp) 9606.ENSP00000359663	ENSP00000357470	ENSP00000359663	IL6R	interleukin 6 receptor	CD40LG	CD40 ligand	FALSE	pp	9606.ENSP00000357470 (pp) 9606.ENSP00000359663	0.084					0.457	0.432
pp	9606.ENSP00000215781 (pp) 9606.ENSP00000369293	ENSP00000215781	ENSP00000369293	OSM	oncostatin M	IL2RA	interleukin 2 receptor subunit alpha	FALSE	pp	9606.ENSP00000215781 (pp) 9606.ENSP00000369293	0.107		0.65			0.711	0.151
pp	9606.ENSP00000229135 (pp) 9606.ENSP00000369293	ENSP00000229135	ENSP00000369293	IFNG	interferon gamma	IL2RA	interleukin 2 receptor subunit alpha	FALSE	pp	9606.ENSP00000229135 (pp) 9606.ENSP00000369293	0.382		0.65			0.967	0.86
pp	9606.ENSP00000262741 (pp) 9606.ENSP00000369293	ENSP00000262741	ENSP00000369293	PIK3R3	phosphoinositide-3-kinase regulatory subunit 3	IL2RA	interleukin 2 receptor subunit alpha	FALSE	pp	9606.ENSP00000262741 (pp) 9606.ENSP00000369293			0.4			0.4
pp	9606.ENSP00000264246 (pp) 9606.ENSP00000369293	ENSP00000264246	ENSP00000369293	CD80	CD80 molecule	IL2RA	interleukin 2 receptor subunit alpha	FALSE	pp	9606.ENSP00000264246 (pp) 9606.ENSP00000369293	0.169					0.646	0.592
pp	9606.ENSP00000288135 (pp) 9606.ENSP00000369293	ENSP00000288135	ENSP00000369293	KIT	KIT proto-oncogene, receptor tyrosine kinase	IL2RA	interleukin 2 receptor subunit alpha	FALSE	pp	9606.ENSP00000288135 (pp) 9606.ENSP00000369293						0.4	0.401
pp	9606.ENSP00000292303 (pp) 9606.ENSP00000369293	ENSP00000292303	ENSP00000369293	CCR5	C-C motif chemokine receptor 5	IL2RA	interleukin 2 receptor subunit alpha	FALSE	pp	9606.ENSP00000292303 (pp) 9606.ENSP00000369293	0.193					0.563	0.482
pp	9606.ENSP00000306157 (pp) 9606.ENSP00000369293	ENSP00000306157	ENSP00000369293	IL7R	interleukin 7 receptor	IL2RA	interleukin 2 receptor subunit alpha	FALSE	pp	9606.ENSP00000306157 (pp) 9606.ENSP00000369293	0.122					0.914	0.906
pp	9606.ENSP00000353099 (pp) 9606.ENSP00000369293	ENSP00000353099	ENSP00000369293	HLA-DRB1	major histocompatibility complex, class II, DR beta 1	IL2RA	interleukin 2 receptor subunit alpha	FALSE	pp	9606.ENSP00000353099 (pp) 9606.ENSP00000369293	0.092					0.54	0.514
pp	9606.ENSP00000357470 (pp) 9606.ENSP00000369293	ENSP00000357470	ENSP00000369293	IL6R	interleukin 6 receptor	IL2RA	interleukin 2 receptor subunit alpha	FALSE	pp	9606.ENSP00000357470 (pp) 9606.ENSP00000369293	0.104	0.384				0.831	0.72
pp	9606.ENSP00000359663 (pp) 9606.ENSP00000369293	ENSP00000359663	ENSP00000369293	CD40LG	CD40 ligand	IL2RA	interleukin 2 receptor subunit alpha	FALSE	pp	9606.ENSP00000359663 (pp) 9606.ENSP00000369293	0.185					0.868	0.845
pp	9606.ENSP00000221972 (pp) 9606.ENSP00000376197	ENSP00000221972	ENSP00000376197	CD79A	CD79a molecule	TFRC	transferrin receptor	FALSE	pp	9606.ENSP00000221972 (pp) 9606.ENSP00000376197						0.656	0.656
pp	9606.ENSP00000229135 (pp) 9606.ENSP00000376197	ENSP00000229135	ENSP00000376197	IFNG	interferon gamma	TFRC	transferrin receptor	FALSE	pp	9606.ENSP00000229135 (pp) 9606.ENSP00000376197	0.095					0.604	0.581
pp	9606.ENSP00000262741 (pp) 9606.ENSP00000376197	ENSP00000262741	ENSP00000376197	PIK3R3	phosphoinositide-3-kinase regulatory subunit 3	TFRC	transferrin receptor	FALSE	pp	9606.ENSP00000262741 (pp) 9606.ENSP00000376197			0.4			0.452	0.125
pp	9606.ENSP00000264246 (pp) 9606.ENSP00000376197	ENSP00000264246	ENSP00000376197	CD80	CD80 molecule	TFRC	transferrin receptor	FALSE	pp	9606.ENSP00000264246 (pp) 9606.ENSP00000376197	0.054					0.479	0.472
pp	9606.ENSP00000288135 (pp) 9606.ENSP00000376197	ENSP00000288135	ENSP00000376197	KIT	KIT proto-oncogene, receptor tyrosine kinase	TFRC	transferrin receptor	FALSE	pp	9606.ENSP00000288135 (pp) 9606.ENSP00000376197						0.773	0.773
pp	9606.ENSP00000306157 (pp) 9606.ENSP00000376197	ENSP00000306157	ENSP00000376197	IL7R	interleukin 7 receptor	TFRC	transferrin receptor	FALSE	pp	9606.ENSP00000306157 (pp) 9606.ENSP00000376197			0.4			0.672	0.477
pp	9606.ENSP00000353099 (pp) 9606.ENSP00000376197	ENSP00000353099	ENSP00000376197	HLA-DRB1	major histocompatibility complex, class II, DR beta 1	TFRC	transferrin receptor	FALSE	pp	9606.ENSP00000353099 (pp) 9606.ENSP00000376197						0.567	0.567
pp	9606.ENSP00000359663 (pp) 9606.ENSP00000376197	ENSP00000359663	ENSP00000376197	CD40LG	CD40 ligand	TFRC	transferrin receptor	FALSE	pp	9606.ENSP00000359663 (pp) 9606.ENSP00000376197						0.416	0.417
pp	9606.ENSP00000369293 (pp) 9606.ENSP00000376197	ENSP00000369293	ENSP00000376197	IL2RA	interleukin 2 receptor subunit alpha	TFRC	transferrin receptor	FALSE	pp	9606.ENSP00000369293 (pp) 9606.ENSP00000376197						0.475	0.475
pp	9606.ENSP00000221972 (pp) 9606.ENSP00000381185	ENSP00000221972	ENSP00000381185	CD79A	CD79a molecule	BCL2	BCL2 apoptosis regulator	FALSE	pp	9606.ENSP00000221972 (pp) 9606.ENSP00000381185	0.149					0.705	0.668
pp	9606.ENSP00000229135 (pp) 9606.ENSP00000381185	ENSP00000229135	ENSP00000381185	IFNG	interferon gamma	BCL2	BCL2 apoptosis regulator	FALSE	pp	9606.ENSP00000229135 (pp) 9606.ENSP00000381185	0.092					0.795	0.784
pp	9606.ENSP00000264246 (pp) 9606.ENSP00000381185	ENSP00000264246	ENSP00000381185	CD80	CD80 molecule	BCL2	BCL2 apoptosis regulator	FALSE	pp	9606.ENSP00000264246 (pp) 9606.ENSP00000381185	0.074			0.141		0.527	0.453
pp	9606.ENSP00000288135 (pp) 9606.ENSP00000381185	ENSP00000288135	ENSP00000381185	KIT	KIT proto-oncogene, receptor tyrosine kinase	BCL2	BCL2 apoptosis regulator	FALSE	pp	9606.ENSP00000288135 (pp) 9606.ENSP00000381185	0.049					0.707	0.705
pp	9606.ENSP00000292303 (pp) 9606.ENSP00000381185	ENSP00000292303	ENSP00000381185	CCR5	C-C motif chemokine receptor 5	BCL2	BCL2 apoptosis regulator	FALSE	pp	9606.ENSP00000292303 (pp) 9606.ENSP00000381185	0.09					0.411	0.38
pp	9606.ENSP00000306157 (pp) 9606.ENSP00000381185	ENSP00000306157	ENSP00000381185	IL7R	interleukin 7 receptor	BCL2	BCL2 apoptosis regulator	FALSE	pp	9606.ENSP00000306157 (pp) 9606.ENSP00000381185	0.076					0.742	0.733
pp	9606.ENSP00000357470 (pp) 9606.ENSP00000381185	ENSP00000357470	ENSP00000381185	IL6R	interleukin 6 receptor	BCL2	BCL2 apoptosis regulator	FALSE	pp	9606.ENSP00000357470 (pp) 9606.ENSP00000381185	0.049					0.436	0.432
pp	9606.ENSP00000359663 (pp) 9606.ENSP00000381185	ENSP00000359663	ENSP00000381185	CD40LG	CD40 ligand	BCL2	BCL2 apoptosis regulator	FALSE	pp	9606.ENSP00000359663 (pp) 9606.ENSP00000381185	0.077					0.53	0.512
pp	9606.ENSP00000369293 (pp) 9606.ENSP00000381185	ENSP00000369293	ENSP00000381185	IL2RA	interleukin 2 receptor subunit alpha	BCL2	BCL2 apoptosis regulator	FALSE	pp	9606.ENSP00000369293 (pp) 9606.ENSP00000381185	0.07					0.42	0.402
pp	9606.ENSP00000376197 (pp) 9606.ENSP00000381185	ENSP00000376197	ENSP00000381185	TFRC	transferrin receptor	BCL2	BCL2 apoptosis regulator	FALSE	pp	9606.ENSP00000376197 (pp) 9606.ENSP00000381185	0.049					0.457	0.453
pp	9606.ENSP00000215781 (pp) 9606.ENSP00000386884	ENSP00000215781	ENSP00000386884	OSM	oncostatin M	CXCR4	C-X-C motif chemokine receptor 4	FALSE	pp	9606.ENSP00000215781 (pp) 9606.ENSP00000386884	0.121					0.422	0.37
pp	9606.ENSP00000221972 (pp) 9606.ENSP00000386884	ENSP00000221972	ENSP00000386884	CD79A	CD79a molecule	CXCR4	C-X-C motif chemokine receptor 4	FALSE	pp	9606.ENSP00000221972 (pp) 9606.ENSP00000386884	0.166					0.484	0.407
pp	9606.ENSP00000229135 (pp) 9606.ENSP00000386884	ENSP00000229135	ENSP00000386884	IFNG	interferon gamma	CXCR4	C-X-C motif chemokine receptor 4	FALSE	pp	9606.ENSP00000229135 (pp) 9606.ENSP00000386884	0.042					0.711	0.711
pp	9606.ENSP00000264246 (pp) 9606.ENSP00000386884	ENSP00000264246	ENSP00000386884	CD80	CD80 molecule	CXCR4	C-X-C motif chemokine receptor 4	FALSE	pp	9606.ENSP00000264246 (pp) 9606.ENSP00000386884	0.128			0.098		0.716	0.668
pp	9606.ENSP00000288135 (pp) 9606.ENSP00000386884	ENSP00000288135	ENSP00000386884	KIT	KIT proto-oncogene, receptor tyrosine kinase	CXCR4	C-X-C motif chemokine receptor 4	FALSE	pp	9606.ENSP00000288135 (pp) 9606.ENSP00000386884	0.097					0.833	0.824
pp	9606.ENSP00000292303 (pp) 9606.ENSP00000386884	ENSP00000292303	ENSP00000386884	CCR5	C-C motif chemokine receptor 5	CXCR4	C-X-C motif chemokine receptor 4	FALSE	pp	9606.ENSP00000292303 (pp) 9606.ENSP00000386884	0.101		0.5	0.628		0.996	0.984
pp	9606.ENSP00000306157 (pp) 9606.ENSP00000386884	ENSP00000306157	ENSP00000386884	IL7R	interleukin 7 receptor	CXCR4	C-X-C motif chemokine receptor 4	FALSE	pp	9606.ENSP00000306157 (pp) 9606.ENSP00000386884	0.139					0.589	0.542
pp	9606.ENSP00000357470 (pp) 9606.ENSP00000386884	ENSP00000357470	ENSP00000386884	IL6R	interleukin 6 receptor	CXCR4	C-X-C motif chemokine receptor 4	FALSE	pp	9606.ENSP00000357470 (pp) 9606.ENSP00000386884	0.101					0.697	0.677
pp	9606.ENSP00000359663 (pp) 9606.ENSP00000386884	ENSP00000359663	ENSP00000386884	CD40LG	CD40 ligand	CXCR4	C-X-C motif chemokine receptor 4	FALSE	pp	9606.ENSP00000359663 (pp) 9606.ENSP00000386884	0.11					0.755	0.736
pp	9606.ENSP00000369293 (pp) 9606.ENSP00000386884	ENSP00000369293	ENSP00000386884	IL2RA	interleukin 2 receptor subunit alpha	CXCR4	C-X-C motif chemokine receptor 4	FALSE	pp	9606.ENSP00000369293 (pp) 9606.ENSP00000386884	0.056					0.407	0.398
pp	9606.ENSP00000376197 (pp) 9606.ENSP00000386884	ENSP00000376197	ENSP00000386884	TFRC	transferrin receptor	CXCR4	C-X-C motif chemokine receptor 4	FALSE	pp	9606.ENSP00000376197 (pp) 9606.ENSP00000386884						0.446	0.446
pp	9606.ENSP00000381185 (pp) 9606.ENSP00000386884	ENSP00000381185	ENSP00000386884	BCL2	BCL2 apoptosis regulator	CXCR4	C-X-C motif chemokine receptor 4	FALSE	pp	9606.ENSP00000381185 (pp) 9606.ENSP00000386884	0.083					0.759	0.749
pp	9606.ENSP00000223795 (pp) 9606.ENSP00000403495	ENSP00000223795	ENSP00000403495	TNFSF8	TNF superfamily member 8	LTA	lymphotoxin alpha	FALSE	pp	9606.ENSP00000223795 (pp) 9606.ENSP00000403495	0.086					0.608	0.589
pp	9606.ENSP00000229135 (pp) 9606.ENSP00000403495	ENSP00000229135	ENSP00000403495	IFNG	interferon gamma	LTA	lymphotoxin alpha	FALSE	pp	9606.ENSP00000229135 (pp) 9606.ENSP00000403495	0.143					0.861	0.845
pp	9606.ENSP00000264246 (pp) 9606.ENSP00000403495	ENSP00000264246	ENSP00000403495	CD80	CD80 molecule	LTA	lymphotoxin alpha	FALSE	pp	9606.ENSP00000264246 (pp) 9606.ENSP00000403495	0.174					0.508	0.43
pp	9606.ENSP00000292303 (pp) 9606.ENSP00000403495	ENSP00000292303	ENSP00000403495	CCR5	C-C motif chemokine receptor 5	LTA	lymphotoxin alpha	FALSE	pp	9606.ENSP00000292303 (pp) 9606.ENSP00000403495	0.101					0.428	0.39
pp	9606.ENSP00000306157 (pp) 9606.ENSP00000403495	ENSP00000306157	ENSP00000403495	IL7R	interleukin 7 receptor	LTA	lymphotoxin alpha	FALSE	pp	9606.ENSP00000306157 (pp) 9606.ENSP00000403495	0.084					0.403	0.376
pp	9606.ENSP00000353099 (pp) 9606.ENSP00000403495	ENSP00000353099	ENSP00000403495	HLA-DRB1	major histocompatibility complex, class II, DR beta 1	LTA	lymphotoxin alpha	FALSE	pp	9606.ENSP00000353099 (pp) 9606.ENSP00000403495	0.111					0.604	0.573
pp	9606.ENSP00000359663 (pp) 9606.ENSP00000403495	ENSP00000359663	ENSP00000403495	CD40LG	CD40 ligand	LTA	lymphotoxin alpha	FALSE	pp	9606.ENSP00000359663 (pp) 9606.ENSP00000403495	0.235		0.5			0.858	0.659
pp	9606.ENSP00000369293 (pp) 9606.ENSP00000403495	ENSP00000369293	ENSP00000403495	IL2RA	interleukin 2 receptor subunit alpha	LTA	lymphotoxin alpha	FALSE	pp	9606.ENSP00000369293 (pp) 9606.ENSP00000403495	0.207					0.542	0.447
pp	9606.ENSP00000215781 (pp) 9606.ENSP00000474412	ENSP00000215781	ENSP00000474412	OSM	oncostatin M	CCL5	C-C motif chemokine 5	FALSE	pp	9606.ENSP00000215781 (pp) 9606.ENSP00000474412	0.098					0.428	0.392
pp	9606.ENSP00000223795 (pp) 9606.ENSP00000474412	ENSP00000223795	ENSP00000474412	TNFSF8	TNF superfamily member 8	CCL5	C-C motif chemokine 5	FALSE	pp	9606.ENSP00000223795 (pp) 9606.ENSP00000474412	0.145					0.418	0.348
pp	9606.ENSP00000229135 (pp) 9606.ENSP00000474412	ENSP00000229135	ENSP00000474412	IFNG	interferon gamma	CCL5	C-C motif chemokine 5	FALSE	pp	9606.ENSP00000229135 (pp) 9606.ENSP00000474412	0.297					0.921	0.892
pp	9606.ENSP00000264246 (pp) 9606.ENSP00000474412	ENSP00000264246	ENSP00000474412	CD80	CD80 molecule	CCL5	C-C motif chemokine 5	FALSE	pp	9606.ENSP00000264246 (pp) 9606.ENSP00000474412	0.128			0.096		0.696	0.646
pp	9606.ENSP00000288135 (pp) 9606.ENSP00000474412	ENSP00000288135	ENSP00000474412	KIT	KIT proto-oncogene, receptor tyrosine kinase	CCL5	C-C motif chemokine 5	FALSE	pp	9606.ENSP00000288135 (pp) 9606.ENSP00000474412	0.083					0.422	0.396
pp	9606.ENSP00000292303 (pp) 9606.ENSP00000474412	ENSP00000292303	ENSP00000474412	CCR5	C-C motif chemokine receptor 5	CCL5	C-C motif chemokine 5	FALSE	pp	9606.ENSP00000292303 (pp) 9606.ENSP00000474412	0.253		0.9	0.982		0.999	0.999
pp	9606.ENSP00000306157 (pp) 9606.ENSP00000474412	ENSP00000306157	ENSP00000474412	IL7R	interleukin 7 receptor	CCL5	C-C motif chemokine 5	FALSE	pp	9606.ENSP00000306157 (pp) 9606.ENSP00000474412	0.355					0.65	0.48
pp	9606.ENSP00000353099 (pp) 9606.ENSP00000474412	ENSP00000353099	ENSP00000474412	HLA-DRB1	major histocompatibility complex, class II, DR beta 1	CCL5	C-C motif chemokine 5	FALSE	pp	9606.ENSP00000353099 (pp) 9606.ENSP00000474412	0.16	0.267				0.568	0.355
pp	9606.ENSP00000357470 (pp) 9606.ENSP00000474412	ENSP00000357470	ENSP00000474412	IL6R	interleukin 6 receptor	CCL5	C-C motif chemokine 5	FALSE	pp	9606.ENSP00000357470 (pp) 9606.ENSP00000474412	0.088					0.503	0.478
pp	9606.ENSP00000359663 (pp) 9606.ENSP00000474412	ENSP00000359663	ENSP00000474412	CD40LG	CD40 ligand	CCL5	C-C motif chemokine 5	FALSE	pp	9606.ENSP00000359663 (pp) 9606.ENSP00000474412	0.153					0.731	0.695
pp	9606.ENSP00000369293 (pp) 9606.ENSP00000474412	ENSP00000369293	ENSP00000474412	IL2RA	interleukin 2 receptor subunit alpha	CCL5	C-C motif chemokine 5	FALSE	pp	9606.ENSP00000369293 (pp) 9606.ENSP00000474412	0.149					0.628	0.581
pp	9606.ENSP00000381185 (pp) 9606.ENSP00000474412	ENSP00000381185	ENSP00000474412	BCL2	BCL2 apoptosis regulator	CCL5	C-C motif chemokine 5	FALSE	pp	9606.ENSP00000381185 (pp) 9606.ENSP00000474412	0.062					0.46	0.449
pp	9606.ENSP00000386884 (pp) 9606.ENSP00000474412	ENSP00000386884	ENSP00000474412	CXCR4	C-X-C motif chemokine receptor 4	CCL5	C-C motif chemokine 5	FALSE	pp	9606.ENSP00000386884 (pp) 9606.ENSP00000474412	0.068		0.65			0.998	0.997
pp	9606.ENSP00000403495 (pp) 9606.ENSP00000474412	ENSP00000403495	ENSP00000474412	LTA	lymphotoxin alpha	CCL5	C-C motif chemokine 5	FALSE	pp	9606.ENSP00000403495 (pp) 9606.ENSP00000474412	0.085					0.663	0.647
pp	9606.ENSP00000229135 (pp) 9606.ENSP00000496577	ENSP00000229135	ENSP00000496577	IFNG	interferon gamma	SOCS1	suppressor of cytokine signaling 1	FALSE	pp	9606.ENSP00000229135 (pp) 9606.ENSP00000496577	0.197		0.5			0.917	0.812
pp	9606.ENSP00000262741 (pp) 9606.ENSP00000496577	ENSP00000262741	ENSP00000496577	PIK3R3	phosphoinositide-3-kinase regulatory subunit 3	SOCS1	suppressor of cytokine signaling 1	FALSE	pp	9606.ENSP00000262741 (pp) 9606.ENSP00000496577			0.54			0.715	0.406
pp	9606.ENSP00000264246 (pp) 9606.ENSP00000496577	ENSP00000264246	ENSP00000496577	CD80	CD80 molecule	SOCS1	suppressor of cytokine signaling 1	FALSE	pp	9606.ENSP00000264246 (pp) 9606.ENSP00000496577	0.133					0.473	0.418
pp	9606.ENSP00000288135 (pp) 9606.ENSP00000496577	ENSP00000288135	ENSP00000496577	KIT	KIT proto-oncogene, receptor tyrosine kinase	SOCS1	suppressor of cytokine signaling 1	FALSE	pp	9606.ENSP00000288135 (pp) 9606.ENSP00000496577			0.5	0.424		0.775	0.281
pp	9606.ENSP00000306157 (pp) 9606.ENSP00000496577	ENSP00000306157	ENSP00000496577	IL7R	interleukin 7 receptor	SOCS1	suppressor of cytokine signaling 1	FALSE	pp	9606.ENSP00000306157 (pp) 9606.ENSP00000496577	0.075			0.292		0.572	0.401
pp	9606.ENSP00000357470 (pp) 9606.ENSP00000496577	ENSP00000357470	ENSP00000496577	IL6R	interleukin 6 receptor	SOCS1	suppressor of cytokine signaling 1	FALSE	pp	9606.ENSP00000357470 (pp) 9606.ENSP00000496577	0.093					0.429	0.397
pp	9606.ENSP00000369293 (pp) 9606.ENSP00000496577	ENSP00000369293	ENSP00000496577	IL2RA	interleukin 2 receptor subunit alpha	SOCS1	suppressor of cytokine signaling 1	FALSE	pp	9606.ENSP00000369293 (pp) 9606.ENSP00000496577	0.086					0.407	0.379
pp	9606.ENSP00000381185 (pp) 9606.ENSP00000496577	ENSP00000381185	ENSP00000496577	BCL2	BCL2 apoptosis regulator	SOCS1	suppressor of cytokine signaling 1	FALSE	pp	9606.ENSP00000381185 (pp) 9606.ENSP00000496577	0.054					0.671	0.667
pp	9606.ENSP00000386884 (pp) 9606.ENSP00000496577	ENSP00000386884	ENSP00000496577	CXCR4	C-X-C motif chemokine receptor 4	SOCS1	suppressor of cytokine signaling 1	FALSE	pp	9606.ENSP00000386884 (pp) 9606.ENSP00000496577	0.067			0.166		0.654	0.592
pp	9606.ENSP00000474412 (pp) 9606.ENSP00000496577	ENSP00000474412	ENSP00000496577	CCL5	C-C motif chemokine 5	SOCS1	suppressor of cytokine signaling 1	FALSE	pp	9606.ENSP00000474412 (pp) 9606.ENSP00000496577	0.064					0.464	0.452
pp	9606.ENSP00000215781 (pp) 9606.ENSP00000496959	ENSP00000215781	ENSP00000496959	OSM	oncostatin M	ITGAM	integrin subunit alpha M	FALSE	pp	9606.ENSP00000215781 (pp) 9606.ENSP00000496959	0.253					0.457	0.304
pp	9606.ENSP00000221972 (pp) 9606.ENSP00000496959	ENSP00000221972	ENSP00000496959	CD79A	CD79a molecule	ITGAM	integrin subunit alpha M	FALSE	pp	9606.ENSP00000221972 (pp) 9606.ENSP00000496959	0.139			0.074		0.701	0.656
pp	9606.ENSP00000229135 (pp) 9606.ENSP00000496959	ENSP00000229135	ENSP00000496959	IFNG	interferon gamma	ITGAM	integrin subunit alpha M	FALSE	pp	9606.ENSP00000229135 (pp) 9606.ENSP00000496959	0.072					0.92	0.918
pp	9606.ENSP00000262741 (pp) 9606.ENSP00000496959	ENSP00000262741	ENSP00000496959	PIK3R3	phosphoinositide-3-kinase regulatory subunit 3	ITGAM	integrin subunit alpha M	FALSE	pp	9606.ENSP00000262741 (pp) 9606.ENSP00000496959			0.9			0.9	0.045
pp	9606.ENSP00000264246 (pp) 9606.ENSP00000496959	ENSP00000264246	ENSP00000496959	CD80	CD80 molecule	ITGAM	integrin subunit alpha M	FALSE	pp	9606.ENSP00000264246 (pp) 9606.ENSP00000496959	0.165			0.071		0.843	0.814
pp	9606.ENSP00000288135 (pp) 9606.ENSP00000496959	ENSP00000288135	ENSP00000496959	KIT	KIT proto-oncogene, receptor tyrosine kinase	ITGAM	integrin subunit alpha M	FALSE	pp	9606.ENSP00000288135 (pp) 9606.ENSP00000496959	0.053					0.797	0.795
pp	9606.ENSP00000292303 (pp) 9606.ENSP00000496959	ENSP00000292303	ENSP00000496959	CCR5	C-C motif chemokine receptor 5	ITGAM	integrin subunit alpha M	FALSE	pp	9606.ENSP00000292303 (pp) 9606.ENSP00000496959	0.335					0.84	0.77
pp	9606.ENSP00000306157 (pp) 9606.ENSP00000496959	ENSP00000306157	ENSP00000496959	IL7R	interleukin 7 receptor	ITGAM	integrin subunit alpha M	FALSE	pp	9606.ENSP00000306157 (pp) 9606.ENSP00000496959	0.156					0.76	0.728
pp	9606.ENSP00000353099 (pp) 9606.ENSP00000496959	ENSP00000353099	ENSP00000496959	HLA-DRB1	major histocompatibility complex, class II, DR beta 1	ITGAM	integrin subunit alpha M	FALSE	pp	9606.ENSP00000353099 (pp) 9606.ENSP00000496959	0.21					0.622	0.541
pp	9606.ENSP00000357470 (pp) 9606.ENSP00000496959	ENSP00000357470	ENSP00000496959	IL6R	interleukin 6 receptor	ITGAM	integrin subunit alpha M	FALSE	pp	9606.ENSP00000357470 (pp) 9606.ENSP00000496959	0.117					0.465	0.419
pp	9606.ENSP00000359663 (pp) 9606.ENSP00000496959	ENSP00000359663	ENSP00000496959	CD40LG	CD40 ligand	ITGAM	integrin subunit alpha M	FALSE	pp	9606.ENSP00000359663 (pp) 9606.ENSP00000496959	0.132					0.894	0.883
pp	9606.ENSP00000369293 (pp) 9606.ENSP00000496959	ENSP00000369293	ENSP00000496959	IL2RA	interleukin 2 receptor subunit alpha	ITGAM	integrin subunit alpha M	FALSE	pp	9606.ENSP00000369293 (pp) 9606.ENSP00000496959	0.076					0.495	0.476
pp	9606.ENSP00000376197 (pp) 9606.ENSP00000496959	ENSP00000376197	ENSP00000496959	TFRC	transferrin receptor	ITGAM	integrin subunit alpha M	FALSE	pp	9606.ENSP00000376197 (pp) 9606.ENSP00000496959	0.044					0.61	0.609
pp	9606.ENSP00000381185 (pp) 9606.ENSP00000496959	ENSP00000381185	ENSP00000496959	BCL2	BCL2 apoptosis regulator	ITGAM	integrin subunit alpha M	FALSE	pp	9606.ENSP00000381185 (pp) 9606.ENSP00000496959	0.076					0.524	0.506
pp	9606.ENSP00000386884 (pp) 9606.ENSP00000496959	ENSP00000386884	ENSP00000496959	CXCR4	C-X-C motif chemokine receptor 4	ITGAM	integrin subunit alpha M	FALSE	pp	9606.ENSP00000386884 (pp) 9606.ENSP00000496959	0.164					0.715	0.674
pp	9606.ENSP00000474412 (pp) 9606.ENSP00000496959	ENSP00000474412	ENSP00000496959	CCL5	C-C motif chemokine 5	ITGAM	integrin subunit alpha M	FALSE	pp	9606.ENSP00000474412 (pp) 9606.ENSP00000496959	0.195					0.833	0.802
pp	9606.ENSP00000496577 (pp) 9606.ENSP00000496959	ENSP00000496577	ENSP00000496959	SOCS1	suppressor of cytokine signaling 1	ITGAM	integrin subunit alpha M	FALSE	pp	9606.ENSP00000496577 (pp) 9606.ENSP00000496959	0.091					0.423	0.392
pp	9606.ENSP00000223795 (pp) 9606.ENSP00000498227	ENSP00000223795	ENSP00000498227	TNFSF8	TNF superfamily member 8	SELL	selectin L	FALSE	pp	9606.ENSP00000223795 (pp) 9606.ENSP00000498227	0.222					0.433	0.302
pp	9606.ENSP00000229135 (pp) 9606.ENSP00000498227	ENSP00000229135	ENSP00000498227	IFNG	interferon gamma	SELL	selectin L	FALSE	pp	9606.ENSP00000229135 (pp) 9606.ENSP00000498227	0.126					0.87	0.858
pp	9606.ENSP00000264246 (pp) 9606.ENSP00000498227	ENSP00000264246	ENSP00000498227	CD80	CD80 molecule	SELL	selectin L	FALSE	pp	9606.ENSP00000264246 (pp) 9606.ENSP00000498227	0.152					0.749	0.717
pp	9606.ENSP00000288135 (pp) 9606.ENSP00000498227	ENSP00000288135	ENSP00000498227	KIT	KIT proto-oncogene, receptor tyrosine kinase	SELL	selectin L	FALSE	pp	9606.ENSP00000288135 (pp) 9606.ENSP00000498227	0.102			0.045		0.515	0.48
pp	9606.ENSP00000292303 (pp) 9606.ENSP00000498227	ENSP00000292303	ENSP00000498227	CCR5	C-C motif chemokine receptor 5	SELL	selectin L	FALSE	pp	9606.ENSP00000292303 (pp) 9606.ENSP00000498227	0.205					0.82	0.783
pp	9606.ENSP00000306157 (pp) 9606.ENSP00000498227	ENSP00000306157	ENSP00000498227	IL7R	interleukin 7 receptor	SELL	selectin L	FALSE	pp	9606.ENSP00000306157 (pp) 9606.ENSP00000498227	0.197					0.851	0.822
pp	9606.ENSP00000357470 (pp) 9606.ENSP00000498227	ENSP00000357470	ENSP00000498227	IL6R	interleukin 6 receptor	SELL	selectin L	FALSE	pp	9606.ENSP00000357470 (pp) 9606.ENSP00000498227	0.102					0.45	0.413
pp	9606.ENSP00000359663 (pp) 9606.ENSP00000498227	ENSP00000359663	ENSP00000498227	CD40LG	CD40 ligand	SELL	selectin L	FALSE	pp	9606.ENSP00000359663 (pp) 9606.ENSP00000498227	0.177					0.677	0.624
pp	9606.ENSP00000369293 (pp) 9606.ENSP00000498227	ENSP00000369293	ENSP00000498227	IL2RA	interleukin 2 receptor subunit alpha	SELL	selectin L	FALSE	pp	9606.ENSP00000369293 (pp) 9606.ENSP00000498227	0.089					0.65	0.632
pp	9606.ENSP00000376197 (pp) 9606.ENSP00000498227	ENSP00000376197	ENSP00000498227	TFRC	transferrin receptor	SELL	selectin L	FALSE	pp	9606.ENSP00000376197 (pp) 9606.ENSP00000498227	0.067					0.461	0.446
pp	9606.ENSP00000381185 (pp) 9606.ENSP00000498227	ENSP00000381185	ENSP00000498227	BCL2	BCL2 apoptosis regulator	SELL	selectin L	FALSE	pp	9606.ENSP00000381185 (pp) 9606.ENSP00000498227	0.074					0.497	0.48
pp	9606.ENSP00000386884 (pp) 9606.ENSP00000498227	ENSP00000386884	ENSP00000498227	CXCR4	C-X-C motif chemokine receptor 4	SELL	selectin L	FALSE	pp	9606.ENSP00000386884 (pp) 9606.ENSP00000498227	0.202					0.803	0.764
pp	9606.ENSP00000403495 (pp) 9606.ENSP00000498227	ENSP00000403495	ENSP00000498227	LTA	lymphotoxin alpha	SELL	selectin L	FALSE	pp	9606.ENSP00000403495 (pp) 9606.ENSP00000498227	0.127					0.427	0.371
pp	9606.ENSP00000474412 (pp) 9606.ENSP00000498227	ENSP00000474412	ENSP00000498227	CCL5	C-C motif chemokine 5	SELL	selectin L	FALSE	pp	9606.ENSP00000474412 (pp) 9606.ENSP00000498227	0.179					0.637	0.577
pp	9606.ENSP00000496959 (pp) 9606.ENSP00000498227	ENSP00000496959	ENSP00000498227	ITGAM	integrin subunit alpha M	SELL	selectin L	FALSE	pp	9606.ENSP00000496959 (pp) 9606.ENSP00000498227	0.265					0.929	0.908

## Sheet: Supplementary Table 7
Supplementary Table 7. List of networks of 7 hub genes with higher expression levels with valemetostat compared to E7438.
Interaction	name	Ensembl protein IDs 1	Ensembl protein IDs 2	Shared symbol 1	Shared name 1	Shared name 2	Shared symbol 2	Selected	shared interaction	stringdb::coexpression	stringdb::experiments	stringdb::interspecies	stringdb::score	stringdb::textmining
pp	9606.ENSP00000288135 (pp) 9606.ENSP00000378786	ENSP00000288135	ENSP00000378786	KIT	KIT proto-oncogene, receptor tyrosine kinase	HLA-DRA	major histocompatibility complex, class II, DR alpha	FALSE	pp	0.063			0.449	0.437
pp	9606.ENSP00000288135 (pp) 9606.ENSP00000418915	ENSP00000288135	ENSP00000418915	KIT	KIT proto-oncogene, receptor tyrosine kinase	CDKN2A	cyclin dependent kinase inhibitor 2A	FALSE	pp				0.669	0.669
pp	9606.ENSP00000288135 (pp) 9606.ENSP00000371958	ENSP00000288135	ENSP00000371958	KIT	KIT proto-oncogene, receptor tyrosine kinase	CD9	CD9 molecule	FALSE	pp	0.121	0.292		0.693	0.547
pp	9606.ENSP00000264246 (pp) 9606.ENSP00000378786	ENSP00000264246	ENSP00000378786	CD80	CD80 molecule	HLA-DRA	major histocompatibility complex, class II, DR alpha	FALSE	pp	0.17	0.267		0.573	0.354
pp	9606.ENSP00000264246 (pp) 9606.ENSP00000288135	ENSP00000264246	ENSP00000288135	CD80	CD80 molecule	KIT	KIT proto-oncogene, receptor tyrosine kinase	FALSE	pp	0.141	0.045		0.505	0.446
pp	9606.ENSP00000264246 (pp) 9606.ENSP00000371958	ENSP00000264246	ENSP00000371958	CD80	CD80 molecule	CD9	CD9 molecule	FALSE	pp	0.087	0.126		0.494	0.417
pp	9606.ENSP00000161559 (pp) 9606.ENSP00000371958	ENSP00000161559	ENSP00000371958	CEACAM1	CEA cell adhesion molecule 1	CD9	CD9 molecule	FALSE	pp	0.086			0.441	0.414
pp	9606.ENSP00000226279 (pp) 9606.ENSP00000288135	ENSP00000226279	ENSP00000288135	CD38	CD38 molecule	KIT	KIT proto-oncogene, receptor tyrosine kinase	FALSE	pp	0.051			0.722	0.72
pp	9606.ENSP00000226279 (pp) 9606.ENSP00000264246	ENSP00000226279	ENSP00000264246	CD38	CD38 molecule	CD80	CD80 molecule	FALSE	pp	0.177			0.799	0.767
pp	9606.ENSP00000226279 (pp) 9606.ENSP00000371958	ENSP00000226279	ENSP00000371958	CD38	CD38 molecule	CD9	CD9 molecule	FALSE	pp				0.648	0.648
